# Supplementary material for: 3,4-Dimethyl-N-(2,4,5-trimeth­oxy­benzyl­idene)-1,2-isoxazol-5-amine
Source: Acta Crystallogr Sect E Struct Rep Online. 2010 Jul 14;66(Pt 8):o2019. doi: 10.1107/S1600536810026966 (PMC3007490; doi:10.1107/S1600536810026966)
Supplement: Supplementary file 1 [file e-66-o2019-sup1.cif]

##############################################################################
###                                                                        ###
###        Electronic paper (Acta Crystallographica Section E)             ###
###                                                                        ###
##############################################################################
#                                                                            #
# This CIF contains the data in a paper accepted for publication in Acta     #
# Crystallographica Section E. It conforms to the requirements of Notes      #
# for Authors for Section E, and has been peer reviewed under the auspices   #
# of the IUCr Commission on Journals.                                        #
#                                                                            #
# Full details of the Crystallographic Information File format               #
# are given in the paper "The Crystallographic Information File (CIF):       #
# a New Standard Archive File for Crystallography" by S. R. Hall, F. H.      #
# Allen and I. D. Brown [Acta Cryst. (1991), A47, 655-685].                  #
#                                                                            #
# The current version of the core CIF dictionary is obtainable from          #
# ftp://ftp.iucr.org/pub/cif_core.dic. The current version number is 2.4.    #
#                                                                            #
# Software is freely available for graphical display of the structure(s) in  #
# this CIF.  For information consult the CIF home page http://www.iucr.org/  #
# cif/home.html                                                              #
#                                                                            #
# This file may be used for bona fide research purposes within the           #
# scientific community so long as proper attribution is given to the journal # 
# article from which it was obtained.                                        #
#                                                                            #
##############################################################################
                                             
data_global
_audit_creation_method     SHELXL-97
_journal_date_recd_electronic     2010-07-07
_journal_date_accepted     2010-07-07
_journal_name_full     'Acta Crystallographica, Section E'
_journal_year     2010
_journal_volume     66
_journal_issue      8
_journal_page_first     o2019
_journal_page_last     o2019
_journal_paper_category     QO
_journal_coeditor_code     BT5294
_publ_contact_author
;
     Dr. Seik Weng Ng
     Department of Chemistry
     University of Malaya
     50603 Kuala Lumpur
     Malaysia
;
_publ_contact_author_email     seikweng@um.edu.my
_publ_contact_author_fax     '03 7967 4193'
_publ_contact_author_phone     '03 7967 6778'
_publ_section_title
;
3,4-Dimethyl-<i>N</i>-(2,4,5-trimethoxybenzylidene)-1,2-isoxazol-5-amine
;
loop_
    _publ_author_name
    _publ_author_address
    'Asiri, Abdullah M.'
;
Chemistry Department
Faculty of Science
King Abdul Aziz University
PO Box 80203
Jeddah 21589
Saudi Arabia
;
    'Khan,  Salman A.'
;
Chemistry Department
Faculty of Science
King Abdul Aziz University
PO Box 80203
Jeddah 21589
Saudi Arabia
;
    'Tan, Kong Wai'
;
Department of Chemistry
University of Malaya
50603 Kuala Lumpur
Malaysia
;
    'Ng, Seik Weng'
;
Department of Chemistry
University of Malaya
50603 Kuala Lumpur
Malaysia
;
_publ_section_synopsis     .
data_I
_audit_creation_method     SHELXL-97
_chemical_name_systematic
;
3,4-Dimethyl-<i>N</i>-(2,4,5-trimethoxybenzylidene)-1,2-isoxazol-5-amine
;
_chemical_name_common     ?
_chemical_formula_moiety     'C15 H18 N2 O4'
_chemical_formula_sum     'C15 H18 N2 O4'
_chemical_formula_iupac     'C15 H18 N2 O4'
_chemical_formula_weight     290.31
_chemical_melting_point     ?
_symmetry_cell_setting     triclinic
_symmetry_space_group_name_H-M     'P -1'
_symmetry_space_group_name_Hall     '-P 1'
loop_
    _symmetry_equiv_pos_as_xyz
    'x, y, z'
    '-x, -y, -z'
_cell_length_a     6.6502(5)
_cell_length_b     10.9012(8)
_cell_length_c     11.2582(8)
_cell_angle_alpha     63.4630(10)
_cell_angle_beta     83.0780(10)
_cell_angle_gamma     79.9850(10)
_cell_volume     718.20(9)
_cell_formula_units_Z     2
_cell_measurement_reflns_used     3842
_cell_measurement_theta_min     3.1
_cell_measurement_theta_max     28.3
_cell_measurement_temperature     100(2)
_exptl_crystal_description     Prism
_exptl_crystal_colour     Yellow
_exptl_crystal_size_max     0.35
_exptl_crystal_size_mid     0.15
_exptl_crystal_size_min     0.10
_exptl_crystal_density_diffrn     1.342
_exptl_crystal_density_meas     ?
_exptl_crystal_density_method     'not measured'
_exptl_crystal_F_000     308
_exptl_absorpt_coefficient_mu     0.098
_exptl_absorpt_correction_type     none
_diffrn_ambient_temperature     100(2)
_diffrn_radiation_type     MoK\a
_diffrn_radiation_wavelength     0.71073
_diffrn_radiation_source     'fine-focus sealed tube'
_diffrn_radiation_monochromator     graphite
_diffrn_measurement_device_type     'Bruker SMART APEX diffractometer'
_diffrn_measurement_method     '\w scans'
_diffrn_detector_area_resol_mean     ?
_diffrn_reflns_number     6732
_diffrn_reflns_av_R_equivalents     0.0256
_diffrn_reflns_av_sigmaI/netI     0.0328
_diffrn_reflns_theta_min     2.02
_diffrn_reflns_theta_max     27.50
_diffrn_reflns_theta_full     27.50
_diffrn_measured_fraction_theta_max     0.992
_diffrn_measured_fraction_theta_full     0.992
_diffrn_reflns_limit_h_min     -8
_diffrn_reflns_limit_h_max     7
_diffrn_reflns_limit_k_min     -14
_diffrn_reflns_limit_k_max     14
_diffrn_reflns_limit_l_min     -14
_diffrn_reflns_limit_l_max     14
_diffrn_standards_number     0
_diffrn_standards_interval_count     0
_diffrn_standards_interval_time     0
_diffrn_standards_decay_%     0
_reflns_number_total     3274
_reflns_number_gt     2660
_reflns_threshold_expression     I>2\s(I)
_refine_ls_structure_factor_coef     Fsqd
_refine_ls_matrix_type     full
_refine_ls_R_factor_all     0.0574
_refine_ls_R_factor_gt     0.0455
_refine_ls_wR_factor_gt     0.1230
_refine_ls_wR_factor_ref     0.1388
_refine_ls_goodness_of_fit_ref     1.031
_refine_ls_restrained_S_all     1.031
_refine_ls_number_reflns     3274
_refine_ls_number_parameters     195
_refine_ls_number_restraints     0
_refine_ls_hydrogen_treatment     constr
_refine_ls_weighting_scheme     calc
_refine_ls_weighting_details
         'calc w=1/[\s^2^(Fo^2^)+(0.0858P)^2^+0.1878P] where P=(Fo^2^+2Fc^2^)/3'
_atom_sites_solution_hydrogens     geom
_atom_sites_solution_primary     direct
_atom_sites_solution_secondary     difmap
_refine_ls_shift/su_max     0.001
_refine_ls_shift/su_mean     0.001
_refine_diff_density_max     0.266
_refine_diff_density_min     -0.327
_refine_ls_extinction_method     none
_refine_ls_extinction_coef     ?
loop_
    _atom_type_symbol
    _atom_type_description
    _atom_type_scat_dispersion_real
    _atom_type_scat_dispersion_imag
    _atom_type_scat_source
    'C' 'C' 0.0033 0.0016
                         'International Tables Vol C Tables 4.2.6.8 and 6.1.1.4'
    'H' 'H' 0.0000 0.0000
                         'International Tables Vol C Tables 4.2.6.8 and 6.1.1.4'
    'N' 'N' 0.0061 0.0033
                         'International Tables Vol C Tables 4.2.6.8 and 6.1.1.4'
    'O' 'O' 0.0106 0.0060
                         'International Tables Vol C Tables 4.2.6.8 and 6.1.1.4'
_computing_data_collection     'APEX2 (Bruker, 2009)'
_computing_cell_refinement     'SAINT (Bruker, 2009)'
_computing_data_reduction     'SAINT (Bruker, 2009)'
_computing_structure_solution     'SHELXS97 (Sheldrick, 2008)'
_computing_structure_refinement     'SHELXL97 (Sheldrick, 2008)'
_computing_molecular_graphics     'X-SEED (Barbour, 2001)'
_computing_publication_material     'publCIF (Westrip, 2010)'
loop_
    _atom_site_type_symbol
    _atom_site_label
    _atom_site_fract_x
    _atom_site_fract_y
    _atom_site_fract_z
    _atom_site_U_iso_or_equiv
    _atom_site_adp_type
    _atom_site_calc_flag
    _atom_site_refinement_flags
    _atom_site_occupancy
    _atom_site_disorder_assembly
    _atom_site_disorder_group
    O O1 0.73187(15) 0.64886(10) 0.40960(10) 0.0229(2) Uani d . 1 . .
    O O2 0.14017(16) 0.97942(10) 0.20733(9) 0.0222(2) Uani d . 1 . .
    O O3 -0.06033(15) 0.89581(10) 0.43158(9) 0.0225(2) Uani d . 1 . .
    O O4 0.72778(15) 0.35850(10) 0.86306(9) 0.0212(2) Uani d . 1 . .
    N N1 0.42768(18) 0.50963(11) 0.76624(11) 0.0190(3) Uani d . 1 . .
    N N2 0.79017(19) 0.25984(12) 0.99100(11) 0.0223(3) Uani d . 1 . .
    C C1 0.4264(2) 0.66108(13) 0.53406(13) 0.0184(3) Uani d . 1 . .
    C C2 0.5358(2) 0.70964(14) 0.41095(13) 0.0185(3) Uani d . 1 . .
    C C3 0.4429(2) 0.81575(14) 0.29816(13) 0.0191(3) Uani d . 1 . .
    H H3 0.5160 0.8470 0.2144 0.023 Uiso calc R 1 . .
    C C4 0.2442(2) 0.87494(13) 0.30920(13) 0.0184(3) Uani d . 1 . .
    C C5 0.1333(2) 0.82831(14) 0.43353(13) 0.0187(3) Uani d . 1 . .
    C C6 0.2246(2) 0.72188(14) 0.54297(13) 0.0188(3) Uani d . 1 . .
    H H6 0.1498 0.6889 0.6261 0.023 Uiso calc R 1 . .
    C C7 0.8522(2) 0.69800(16) 0.28703(14) 0.0248(3) Uani d . 1 . .
    H H7A 0.9905 0.6468 0.3013 0.037 Uiso calc R 1 . .
    H H7B 0.8592 0.7968 0.2555 0.037 Uiso calc R 1 . .
    H H7C 0.7891 0.6840 0.2205 0.037 Uiso calc R 1 . .
    C C8 0.2345(2) 1.02354(15) 0.07629(13) 0.0215(3) Uani d . 1 . .
    H H8A 0.1427 1.0982 0.0126 0.032 Uiso calc R 1 . .
    H H8B 0.2623 0.9454 0.0530 0.032 Uiso calc R 1 . .
    H H8C 0.3632 1.0572 0.0736 0.032 Uiso calc R 1 . .
    C C9 -0.1756(2) 0.85422(16) 0.55545(14) 0.0246(3) Uani d . 1 . .
    H H9A -0.3094 0.9116 0.5426 0.037 Uiso calc R 1 . .
    H H9B -0.1021 0.8657 0.6195 0.037 Uiso calc R 1 . .
    H H9C -0.1944 0.7569 0.5894 0.037 Uiso calc R 1 . .
    C C10 0.5224(2) 0.55118(14) 0.65057(13) 0.0187(3) Uani d . 1 . .
    H H10 0.6573 0.5089 0.6419 0.022 Uiso calc R 1 . .
    C C11 0.5270(2) 0.40739(13) 0.87469(13) 0.0182(3) Uani d . 1 . .
    C C12 0.4552(2) 0.34506(13) 1.00327(13) 0.0179(3) Uani d . 1 . .
    C C13 0.2444(2) 0.36953(15) 1.05885(14) 0.0241(3) Uani d . 1 . .
    H H13A 0.1663 0.4497 0.9908 0.036 Uiso calc R 1 . .
    H H13B 0.2527 0.3874 1.1360 0.036 Uiso calc R 1 . .
    H H13C 0.1762 0.2876 1.0862 0.036 Uiso calc R 1 . .
    C C14 0.6264(2) 0.25434(13) 1.07118(13) 0.0187(3) Uani d . 1 . .
    C C15 0.6394(2) 0.15920(15) 1.21572(14) 0.0242(3) Uani d . 1 . .
    H H15A 0.7754 0.1046 1.2323 0.036 Uiso calc R 1 . .
    H H15B 0.5354 0.0969 1.2428 0.036 Uiso calc R 1 . .
    H H15C 0.6161 0.2135 1.2670 0.036 Uiso calc R 1 . .
loop_
    _atom_site_aniso_label
    _atom_site_aniso_U_11
    _atom_site_aniso_U_22
    _atom_site_aniso_U_33
    _atom_site_aniso_U_12
    _atom_site_aniso_U_13
    _atom_site_aniso_U_23
    O1 0.0179(5) 0.0253(5) 0.0175(5) 0.0020(4) 0.0022(4) -0.0046(4)
    O2 0.0224(5) 0.0221(5) 0.0123(5) 0.0029(4) 0.0006(4) -0.0011(4)
    O3 0.0194(5) 0.0247(5) 0.0143(5) 0.0027(4) 0.0013(4) -0.0029(4)
    O4 0.0193(5) 0.0218(5) 0.0152(5) 0.0017(4) -0.0003(4) -0.0033(4)
    N1 0.0199(6) 0.0176(5) 0.0150(5) -0.0004(4) -0.0012(4) -0.0039(4)
    N2 0.0238(6) 0.0207(6) 0.0161(6) 0.0018(5) -0.0034(5) -0.0036(5)
    C1 0.0197(7) 0.0176(6) 0.0150(6) -0.0017(5) -0.0004(5) -0.0051(5)
    C2 0.0168(7) 0.0190(6) 0.0175(6) -0.0003(5) 0.0004(5) -0.0070(5)
    C3 0.0205(7) 0.0186(6) 0.0145(6) -0.0030(5) 0.0016(5) -0.0045(5)
    C4 0.0217(7) 0.0159(6) 0.0133(6) -0.0009(5) -0.0010(5) -0.0030(5)
    C5 0.0184(7) 0.0198(6) 0.0153(6) -0.0015(5) 0.0004(5) -0.0059(5)
    C6 0.0202(7) 0.0194(6) 0.0129(6) -0.0024(5) 0.0013(5) -0.0043(5)
    C7 0.0191(7) 0.0323(8) 0.0198(7) -0.0035(6) 0.0055(5) -0.0102(6)
    C8 0.0255(7) 0.0218(7) 0.0116(6) -0.0016(5) 0.0013(5) -0.0034(5)
    C9 0.0218(7) 0.0284(7) 0.0165(7) -0.0006(6) 0.0035(5) -0.0058(6)
    C10 0.0185(7) 0.0173(6) 0.0175(6) -0.0001(5) -0.0012(5) -0.0059(5)
    C11 0.0176(7) 0.0168(6) 0.0180(6) 0.0006(5) -0.0016(5) -0.0065(5)
    C12 0.0196(7) 0.0157(6) 0.0160(6) -0.0004(5) -0.0015(5) -0.0053(5)
    C13 0.0210(7) 0.0262(7) 0.0182(7) 0.0002(5) 0.0012(5) -0.0054(6)
    C14 0.0223(7) 0.0159(6) 0.0162(6) -0.0004(5) -0.0020(5) -0.0059(5)
    C15 0.0285(8) 0.0220(7) 0.0163(6) 0.0015(6) -0.0042(6) -0.0042(5)
loop_
    _geom_bond_atom_site_label_1
    _geom_bond_atom_site_label_2
    _geom_bond_site_symmetry_2
    _geom_bond_distance
    _geom_bond_publ_flag
    O1 C2 . 1.3576(16) ?
    O1 C7 . 1.4330(16) ?
    O2 C4 . 1.3570(16) ?
    O2 C8 . 1.4316(15) ?
    O3 C5 . 1.3647(17) ?
    O3 C9 . 1.4269(16) ?
    O4 C11 . 1.3623(16) ?
    O4 N2 . 1.4171(14) ?
    N1 C10 . 1.2932(18) ?
    N1 C11 . 1.3755(17) ?
    N2 C14 . 1.3197(18) ?
    C1 C6 . 1.403(2) ?
    C1 C2 . 1.4020(18) ?
    C1 C10 . 1.4474(18) ?
    C2 C3 . 1.4001(18) ?
    C3 C4 . 1.3830(19) ?
    C3 H3 . 0.9500 ?
    C4 C5 . 1.4171(18) ?
    C5 C6 . 1.3752(18) ?
    C6 H6 . 0.9500 ?
    C7 H7A . 0.9800 ?
    C7 H7B . 0.9800 ?
    C7 H7C . 0.9800 ?
    C8 H8A . 0.9800 ?
    C8 H8B . 0.9800 ?
    C8 H8C . 0.9800 ?
    C9 H9A . 0.9800 ?
    C9 H9B . 0.9800 ?
    C9 H9C . 0.9800 ?
    C10 H10 . 0.9500 ?
    C11 C12 . 1.3611(18) ?
    C12 C14 . 1.4148(19) ?
    C12 C13 . 1.4951(19) ?
    C13 H13A . 0.9800 ?
    C13 H13B . 0.9800 ?
    C13 H13C . 0.9800 ?
    C14 C15 . 1.4919(18) ?
    C15 H15A . 0.9800 ?
    C15 H15B . 0.9800 ?
    C15 H15C . 0.9800 ?
loop_
    _geom_angle_atom_site_label_1
    _geom_angle_atom_site_label_2
    _geom_angle_atom_site_label_3
    _geom_angle_site_symmetry_1
    _geom_angle_site_symmetry_3
    _geom_angle
    _geom_angle_publ_flag
    C2 O1 C7 . . 118.39(11) ?
    C4 O2 C8 . . 117.96(10) ?
    C5 O3 C9 . . 116.69(10) ?
    C11 O4 N2 . . 107.97(10) ?
    C10 N1 C11 . . 119.06(12) ?
    C14 N2 O4 . . 105.38(11) ?
    C6 C1 C2 . . 119.14(12) ?
    C6 C1 C10 . . 120.67(12) ?
    C2 C1 C10 . . 120.18(13) ?
    O1 C2 C3 . . 123.52(12) ?
    O1 C2 C1 . . 116.28(12) ?
    C3 C2 C1 . . 120.21(12) ?
    C4 C3 C2 . . 119.75(12) ?
    C4 C3 H3 . . 120.1 ?
    C2 C3 H3 . . 120.1 ?
    O2 C4 C3 . . 124.84(12) ?
    O2 C4 C5 . . 114.60(12) ?
    C3 C4 C5 . . 120.55(12) ?
    O3 C5 C6 . . 125.95(12) ?
    O3 C5 C4 . . 114.91(11) ?
    C6 C5 C4 . . 119.13(13) ?
    C5 C6 C1 . . 121.19(13) ?
    C5 C6 H6 . . 119.4 ?
    C1 C6 H6 . . 119.4 ?
    O1 C7 H7A . . 109.5 ?
    O1 C7 H7B . . 109.5 ?
    H7A C7 H7B . . 109.5 ?
    O1 C7 H7C . . 109.5 ?
    H7A C7 H7C . . 109.5 ?
    H7B C7 H7C . . 109.5 ?
    O2 C8 H8A . . 109.5 ?
    O2 C8 H8B . . 109.5 ?
    H8A C8 H8B . . 109.5 ?
    O2 C8 H8C . . 109.5 ?
    H8A C8 H8C . . 109.5 ?
    H8B C8 H8C . . 109.5 ?
    O3 C9 H9A . . 109.5 ?
    O3 C9 H9B . . 109.5 ?
    H9A C9 H9B . . 109.5 ?
    O3 C9 H9C . . 109.5 ?
    H9A C9 H9C . . 109.5 ?
    H9B C9 H9C . . 109.5 ?
    N1 C10 C1 . . 121.13(13) ?
    N1 C10 H10 . . 119.4 ?
    C1 C10 H10 . . 119.4 ?
    C12 C11 O4 . . 110.29(11) ?
    C12 C11 N1 . . 128.95(12) ?
    O4 C11 N1 . . 120.70(12) ?
    C11 C12 C14 . . 103.98(12) ?
    C11 C12 C13 . . 127.53(12) ?
    C14 C12 C13 . . 128.48(12) ?
    C12 C13 H13A . . 109.5 ?
    C12 C13 H13B . . 109.5 ?
    H13A C13 H13B . . 109.5 ?
    C12 C13 H13C . . 109.5 ?
    H13A C13 H13C . . 109.5 ?
    H13B C13 H13C . . 109.5 ?
    N2 C14 C12 . . 112.38(12) ?
    N2 C14 C15 . . 119.39(13) ?
    C12 C14 C15 . . 128.23(13) ?
    C14 C15 H15A . . 109.5 ?
    C14 C15 H15B . . 109.5 ?
    H15A C15 H15B . . 109.5 ?
    C14 C15 H15C . . 109.5 ?
    H15A C15 H15C . . 109.5 ?
    H15B C15 H15C . . 109.5 ?
loop_
    _geom_torsion_atom_site_label_1
    _geom_torsion_atom_site_label_2
    _geom_torsion_atom_site_label_3
    _geom_torsion_atom_site_label_4
    _geom_torsion_site_symmetry_1
    _geom_torsion_site_symmetry_2
    _geom_torsion_site_symmetry_3
    _geom_torsion_site_symmetry_4
    _geom_torsion
    _geom_torsion_publ_flag
    C11 O4 N2 C14 . . . . 0.25(14) ?
    C7 O1 C2 C3 . . . . 1.6(2) ?
    C7 O1 C2 C1 . . . . -178.00(12) ?
    C6 C1 C2 O1 . . . . 178.43(12) ?
    C10 C1 C2 O1 . . . . -0.54(19) ?
    C6 C1 C2 C3 . . . . -1.2(2) ?
    C10 C1 C2 C3 . . . . 179.87(12) ?
    O1 C2 C3 C4 . . . . -177.98(12) ?
    C1 C2 C3 C4 . . . . 1.6(2) ?
    C8 O2 C4 C3 . . . . 6.2(2) ?
    C8 O2 C4 C5 . . . . -174.26(12) ?
    C2 C3 C4 O2 . . . . 179.01(12) ?
    C2 C3 C4 C5 . . . . -0.5(2) ?
    C9 O3 C5 C6 . . . . 1.8(2) ?
    C9 O3 C5 C4 . . . . -178.54(12) ?
    O2 C4 C5 O3 . . . . -0.17(18) ?
    C3 C4 C5 O3 . . . . 179.42(12) ?
    O2 C4 C5 C6 . . . . 179.47(12) ?
    C3 C4 C5 C6 . . . . -0.9(2) ?
    O3 C5 C6 C1 . . . . -179.04(13) ?
    C4 C5 C6 C1 . . . . 1.4(2) ?
    C2 C1 C6 C5 . . . . -0.3(2) ?
    C10 C1 C6 C5 . . . . 178.63(12) ?
    C11 N1 C10 C1 . . . . -178.29(12) ?
    C6 C1 C10 N1 . . . . -2.4(2) ?
    C2 C1 C10 N1 . . . . 176.54(13) ?
    N2 O4 C11 C12 . . . . -0.41(15) ?
    N2 O4 C11 N1 . . . . 177.21(11) ?
    C10 N1 C11 C12 . . . . -177.34(14) ?
    C10 N1 C11 O4 . . . . 5.53(19) ?
    O4 C11 C12 C14 . . . . 0.40(15) ?
    N1 C11 C12 C14 . . . . -176.98(13) ?
    O4 C11 C12 C13 . . . . 179.52(13) ?
    N1 C11 C12 C13 . . . . 2.1(2) ?
    O4 N2 C14 C12 . . . . 0.00(15) ?
    O4 N2 C14 C15 . . . . -179.83(11) ?
    C11 C12 C14 N2 . . . . -0.24(16) ?
    C13 C12 C14 N2 . . . . -179.36(13) ?
    C11 C12 C14 C15 . . . . 179.57(14) ?
    C13 C12 C14 C15 . . . . 0.5(2) ?
