# Supplementary material for: 3,4-Dimethyl-N-(2,4,5-trimeth­oxy­benzyl­idene)-1,2-isoxazol-5-amine
Source: Acta Crystallogr Sect E Struct Rep Online. 2010 Jul 14;66(Pt 8):o2019. doi: 10.1107/S1600536810026966 (PMC3007490; doi:10.1107/S1600536810026966)
Supplement: Supplementary file 2 [file e-66-o2019-Isup2.hkl]

# 
# h,k,l, Fc-squared, Fo-squared, sigma(Fo-squared) and status flag 
# 
data_I
_shelx_title '  P-1' 
_shelx_refln_list_code          4 
_shelx_F_calc_maximum      202.28 
_exptl_crystal_F_000       344.00 
_reflns_d_resolution_high  0.7696 
 
loop_ 
 _symmetry_equiv_pos_as_xyz 
 'x, y, z' 
 '-x, -y, -z' 
 
_cell_length_a     6.6502 
_cell_length_b    10.9012 
_cell_length_c    11.2582 
_cell_angle_alpha  63.463 
_cell_angle_beta   83.078 
_cell_angle_gamma  79.985 
 
_shelx_F_squared_multiplier     1.000 
 
loop_ 
 _refln_index_h 
 _refln_index_k 
 _refln_index_l 
 _refln_F_squared_calc 
 _refln_F_squared_meas 
 _refln_F_squared_sigma 
 _refln_observed_status 
   2   0   0      696.38      703.37     15.36 o 
   3   0   0     1837.90     2110.01     37.28 o 
   4   0   0      283.35      339.45      8.80 o 
   5   0   0        3.87        1.91      0.60 o 
   6   0   0      108.30       91.42      2.87 o 
   8   0   0       17.82       16.74      2.25 o 
  -8   1   0       11.10       13.04      1.99 o 
  -7   1   0        6.87        5.74      1.01 o 
  -6   1   0        6.25        5.45      1.11 o 
  -5   1   0       40.13       45.28      2.39 o 
  -4   1   0      163.78      181.57      6.45 o 
  -3   1   0        6.67       11.42      1.43 o 
  -2   1   0      109.99      128.54      5.65 o 
   0   1   0       58.20       58.39      2.36 o 
   1   1   0     6412.86     6643.50    117.01 o 
   2   1   0     1763.84     1747.09     30.81 o 
   3   1   0        0.18       -0.30      0.58 o 
   4   1   0      675.08      726.65     13.08 o 
   5   1   0        0.35        3.44      0.72 o 
   6   1   0      104.12       98.22      2.97 o 
   7   1   0      148.02      138.20      5.72 o 
   8   1   0        1.84        0.83      1.56 o 
  -8   2   0        6.77        7.79      1.88 o 
  -7   2   0       34.42       42.15      2.81 o 
  -6   2   0       64.56       51.63      2.19 o 
  -5   2   0       39.17       34.82      2.32 o 
  -4   2   0       50.27       62.14      2.02 o 
  -3   2   0       85.24      117.14      3.44 o 
  -2   2   0      623.99      698.70     27.28 o 
  -1   2   0      176.01      169.87      6.71 o 
   0   2   0     1103.36     1056.49     18.70 o 
   1   2   0      627.42      654.10     12.32 o 
   2   2   0       70.55       66.43      1.43 o 
   3   2   0       24.39       21.89      0.81 o 
   4   2   0       68.06       57.50      1.85 o 
   5   2   0       73.14       75.18      1.86 o 
   6   2   0       72.93       70.19      3.62 o 
   7   2   0        7.59        3.41      1.59 o 
   8   2   0        8.33        7.61      1.92 o 
  -7   3   0       14.33       15.08      3.97 o 
  -6   3   0       43.26       41.05      2.90 o 
  -5   3   0        0.10       -0.51      0.91 o 
  -4   3   0      345.93      403.05      9.42 o 
  -3   3   0       52.69       44.94      2.39 o 
  -2   3   0      576.55      568.01     44.59 o 
  -1   3   0      566.40      610.67     20.47 o 
   0   3   0      678.99      656.54     21.38 o 
   1   3   0      337.27      331.87      6.50 o 
   2   3   0     1139.64     1072.78     19.07 o 
   3   3   0       10.42       14.61      0.74 o 
   4   3   0      235.20      228.59      4.42 o 
   5   3   0       93.20       87.83      2.10 o 
   6   3   0      375.05      376.20      8.77 o 
   7   3   0       48.56       44.42      3.30 o 
   8   3   0       57.68       60.08      3.95 o 
  -7   4   0        0.23       -0.94      1.41 o 
  -6   4   0        0.11       -0.18      0.80 o 
  -5   4   0      211.25      211.54      5.50 o 
  -4   4   0      209.89      207.44      5.98 o 
  -3   4   0        1.39        3.07      0.59 o 
  -2   4   0        0.51        0.90      0.26 o 
  -1   4   0       50.00       55.24      1.35 o 
   0   4   0      359.61      352.16      6.58 o 
   1   4   0      153.93      154.70      3.05 o 
   2   4   0      116.35       99.30      2.14 o 
   3   4   0      604.90      598.32     10.87 o 
   4   4   0      245.19      226.02      4.44 o 
   5   4   0       47.12       47.57      1.99 o 
   6   4   0      157.92      163.67      4.44 o 
   7   4   0       33.17       34.42      3.12 o 
   8   4   0        2.07       -0.87      1.74 o 
  -7   5   0        2.77       -0.40      1.67 o 
  -6   5   0        1.46        2.01      0.92 o 
  -5   5   0       15.03       12.21      1.74 o 
  -4   5   0       12.01        8.50      1.74 o 
  -3   5   0        8.73        5.65      0.77 o 
  -2   5   0      215.31      202.47      6.76 o 
  -1   5   0      138.26      133.10      2.77 o 
   0   5   0      130.26      119.60      2.54 o 
   1   5   0       50.41       51.22      1.97 o 
   2   5   0       26.01       24.80      1.31 o 
   3   5   0       46.38       44.06      1.34 o 
   4   5   0       31.62       34.93      1.24 o 
   5   5   0       46.54       43.68      4.57 o 
   6   5   0       84.13       80.08      4.69 o 
   7   5   0       10.12        9.77      1.31 o 
   8   5   0       25.63       22.36      2.72 o 
  -6   6   0       31.70       35.23      2.08 o 
  -5   6   0       21.57       25.00      1.81 o 
  -4   6   0       15.41       15.54      2.99 o 
  -3   6   0      563.98      569.29     13.37 o 
  -2   6   0      157.88      140.51      3.00 o 
  -1   6   0       15.32       14.05      0.90 o 
   0   6   0      550.78      559.56     10.31 o 
   1   6   0      116.00      109.75      2.47 o 
   2   6   0        9.49        4.61      0.75 o 
   3   6   0      237.43      235.77      4.70 o 
   4   6   0       48.35       49.79      2.15 o 
   5   6   0       43.91       38.23      2.00 o 
   6   6   0      236.75      242.80      6.33 o 
   7   6   0      662.73      730.28     16.66 o 
   8   6   0        7.12        4.17      2.25 o 
  -6   7   0      179.49      205.04      5.82 o 
  -5   7   0       30.48       27.69      2.07 o 
  -4   7   0       98.77       96.79      3.88 o 
  -3   7   0      720.37      727.05     21.90 o 
  -2   7   0       21.25       19.15      1.09 o 
  -1   7   0      112.82      109.01      2.55 o 
   0   7   0       21.77       21.86      1.15 o 
   1   7   0       17.73       15.67      1.05 o 
   2   7   0       22.05       22.97      1.16 o 
   3   7   0        0.00       -0.64      0.70 o 
   4   7   0        0.06        0.20      0.91 o 
   5   7   0        1.58        0.64      0.91 o 
   6   7   0       64.59       63.08      2.74 o 
   7   7   0       76.41       82.37      3.29 o 
  -5   8   0       23.14       22.93      1.96 o 
  -4   8   0        5.59        6.21      1.13 o 
  -3   8   0        3.04        3.32      0.92 o 
  -2   8   0      362.43      351.13      8.61 o 
  -1   8   0       12.04       12.04      0.91 o 
   0   8   0      201.78      189.23      4.04 o 
   1   8   0      141.03      151.28      3.42 o 
   2   8   0      131.30      132.11      3.09 o 
   3   8   0       75.12       70.24      2.65 o 
   4   8   0       82.86       79.02      2.91 o 
   5   8   0       36.07       34.38      2.14 o 
   6   8   0       62.39       65.38      4.26 o 
   7   8   0        8.41        6.90      1.46 o 
  -5   9   0        1.30        2.34      1.16 o 
  -4   9   0        3.83        1.05      1.01 o 
  -3   9   0        1.34       -0.09      1.76 o 
  -2   9   0        5.42        2.75      1.25 o 
  -1   9   0        4.38        3.56      0.71 o 
   0   9   0        5.71        4.84      0.72 o 
   1   9   0       60.87       57.29      1.90 o 
   2   9   0       18.45       19.05      1.49 o 
   3   9   0       39.76       37.77      2.52 o 
   4   9   0       45.87       43.43      2.31 o 
   5   9   0      105.53      106.53      3.71 o 
   6   9   0        0.00       -1.48      1.11 o 
  -4  10   0       11.17        9.30      1.49 o 
  -3  10   0        5.09        6.16      1.16 o 
  -2  10   0       70.71       80.33      4.15 o 
  -1  10   0       82.83       82.33      3.06 o 
   0  10   0       50.68       48.22      1.89 o 
   1  10   0        0.04       -0.32      0.67 o 
   2  10   0       94.35       92.59      3.31 o 
   3  10   0       14.11       12.50      1.45 o 
   4  10   0        0.20       -0.56      1.07 o 
   5  10   0        4.02        3.01      1.36 o 
   6  10   0        3.57        2.91      1.33 o 
  -3  11   0        4.59        3.36      1.16 o 
  -2  11   0       24.01       28.20      2.14 o 
  -1  11   0       14.49       14.18      1.43 o 
   0  11   0       88.92       87.94      2.66 o 
   1  11   0       12.22       12.19      1.12 o 
   2  11   0        2.23        1.86      1.23 o 
   3  11   0       10.01        8.30      1.70 o 
   4  11   0        7.10        7.92      1.63 o 
   5  11   0        0.00       -0.32      1.49 o 
  -1  12   0       49.25       53.90      2.79 o 
   0  12   0       12.95       13.80      1.92 o 
   1  12   0        1.26        2.26      1.17 o 
   2  12   0       84.72       96.98      3.71 o 
   3  12   0        0.01       -0.61      1.24 o 
  -2 -12   1       52.89       63.78      3.13 o 
  -1 -12   1       75.73       84.79      3.48 o 
   0 -12   1        1.32        1.94      1.78 o 
  -4 -11   1        1.93        1.86      2.17 o 
  -3 -11   1      302.66      323.12      8.39 o 
  -2 -11   1       74.26       77.90      3.25 o 
  -1 -11   1        6.02        5.80      1.00 o 
   0 -11   1       56.84       57.08      2.23 o 
   1 -11   1       28.02       26.72      2.15 o 
   2 -11   1       32.09       35.26      2.37 o 
  -5 -10   1       45.20       50.91      2.72 o 
  -4 -10   1       15.79       16.94      1.65 o 
  -3 -10   1        5.01        4.08      1.81 o 
  -2 -10   1       15.12       14.28      1.47 o 
  -1 -10   1       10.04        8.18      0.98 o 
   0 -10   1       67.56       61.21      2.15 o 
   1 -10   1        0.15        0.18      0.91 o 
   2 -10   1        0.01        0.14      0.96 o 
   3 -10   1        6.14        5.19      1.20 o 
  -6  -9   1       39.98       42.26      2.53 o 
  -5  -9   1       15.46       14.01      1.55 o 
  -4  -9   1       27.90       28.29      2.07 o 
  -3  -9   1      107.41      105.82      3.59 o 
  -2  -9   1       17.15       14.66      1.15 o 
  -1  -9   1        9.39       10.04      0.95 o 
   0  -9   1        3.69        2.72      0.73 o 
   1  -9   1      186.10      175.35      3.98 o 
   2  -9   1       77.96       71.61      2.83 o 
   3  -9   1       28.12       26.01      1.99 o 
   4  -9   1        5.54        7.34      1.25 o 
  -7  -8   1        0.14       -1.17      2.86 o 
  -6  -8   1       41.35       41.45      2.45 o 
  -5  -8   1        4.10        2.10      1.11 o 
  -4  -8   1       22.10       23.71      1.89 o 
  -3  -8   1       45.16       45.06      2.28 o 
  -2  -8   1       91.03       90.32      2.70 o 
  -1  -8   1        0.02        0.41      0.59 o 
   0  -8   1       81.93       79.91      2.26 o 
   1  -8   1       10.21       10.74      0.85 o 
   2  -8   1      168.65      161.26      4.61 o 
   3  -8   1       41.37       38.74      4.42 o 
   4  -8   1      106.39      111.18      6.07 o 
   5  -8   1       56.18       56.90      2.72 o 
  -7  -7   1       41.54       43.50      2.59 o 
  -6  -7   1       40.29       44.44      5.62 o 
  -5  -7   1        1.19       -0.64      1.12 o 
  -4  -7   1        1.17        0.39      0.93 o 
  -3  -7   1       25.86       25.55      1.32 o 
  -2  -7   1       34.35       33.44      1.38 o 
  -1  -7   1       94.72       88.80      2.50 o 
   0  -7   1       52.69       56.83      1.76 o 
   1  -7   1        5.30        4.39      0.63 o 
   2  -7   1        1.65        1.36      0.53 o 
   3  -7   1      233.51      211.84      5.64 o 
   4  -7   1       18.54       22.38      1.78 o 
   5  -7   1        0.26        0.28      0.93 o 
   6  -7   1        1.64       -0.10      1.09 o 
  -7  -6   1      134.88      145.62      5.09 o 
  -6  -6   1       17.33       18.61      5.65 o 
  -5  -6   1       35.62       31.33      2.25 o 
  -4  -6   1      222.86      239.77      6.08 o 
  -3  -6   1       33.29       38.46      1.41 o 
  -2  -6   1      103.26       90.54      2.24 o 
  -1  -6   1      105.74      101.79      2.96 o 
   0  -6   1      283.17      289.06      5.64 o 
   1  -6   1       85.55       76.98      1.98 o 
   2  -6   1       49.87       45.37      1.45 o 
   3  -6   1      282.04      293.87      7.32 o 
   4  -6   1        0.37        1.63      1.12 o 
   5  -6   1       13.06       11.48      1.24 o 
   6  -6   1        9.80       10.32      1.30 o 
  -8  -5   1        1.60        1.38      2.14 o 
  -6  -5   1      414.64      425.00     10.04 o 
  -5  -5   1        4.17        2.98      0.96 o 
  -4  -5   1        1.18        1.44      0.52 o 
  -3  -5   1      803.64      825.77     16.17 o 
  -2  -5   1       44.42       50.40      1.45 o 
  -1  -5   1       78.90       84.12      2.29 o 
   0  -5   1     1338.41     1443.08     25.78 o 
   1  -5   1      436.92      476.52      9.12 o 
   2  -5   1        6.80        6.40      0.52 o 
   3  -5   1      789.05      773.40     17.58 o 
   4  -5   1     1562.63     1597.35     35.59 o 
   5  -5   1       91.18       91.60      3.10 o 
   6  -5   1        0.11        0.84      0.89 o 
   7  -5   1       49.84       68.53      2.98 o 
  -8  -4   1        0.05       -2.77      1.85 o 
  -7  -4   1        4.14        2.79      1.74 o 
  -6  -4   1       37.73       44.60      3.41 o 
  -5  -4   1        1.03       -0.90      1.29 o 
  -4  -4   1      106.18      103.30      2.40 o 
  -3  -4   1       23.22       19.11      0.95 o 
  -2  -4   1      275.07      283.55      6.80 o 
  -1  -4   1       78.60       72.75      1.71 o 
   0  -4   1        8.33        9.55      0.78 o 
   1  -4   1      218.83      230.64      4.44 o 
   2  -4   1      399.73      441.61      8.14 o 
   3  -4   1        2.29        0.43      0.54 o 
   4  -4   1      411.79      397.52      9.46 o 
   5  -4   1      374.10      347.49      8.49 o 
   6  -4   1       20.99       19.70      1.67 o 
   7  -4   1        1.06       -1.27      1.49 o 
  -8  -3   1        6.90        5.98      1.99 o 
  -7  -3   1        0.24       -1.12      1.41 o 
  -6  -3   1       18.78       24.26      4.06 o 
  -5  -3   1        1.06        1.74      0.55 o 
  -4  -3   1      186.11      183.73      3.70 o 
  -3  -3   1       96.99      117.58      2.49 o 
  -2  -3   1        3.69        4.35      0.42 o 
  -1  -3   1       28.64       27.22      0.92 o 
   0  -3   1      487.23      482.06      8.74 o 
   1  -3   1        0.04        0.04      0.26 o 
   2  -3   1        5.65        4.54      0.36 o 
   3  -3   1      565.36      638.13     14.47 o 
   4  -3   1      144.35      162.18      4.28 o 
   5  -3   1        2.74        0.59      0.78 o 
   6  -3   1       23.54       24.11      1.87 o 
   7  -3   1        0.01        1.79      1.70 o 
  -8  -2   1        0.01       -1.96      1.52 o 
  -7  -2   1       98.88      103.38      4.78 o 
  -6  -2   1      100.38      132.73      5.36 o 
  -5  -2   1      133.11      144.94      3.09 o 
  -3  -2   1       63.49       59.98      1.47 o 
  -2  -2   1        0.86        1.37      0.42 o 
  -1  -2   1      310.81      287.58      5.27 o 
   0  -2   1      581.89      583.29     18.85 o 
   1  -2   1      493.90      499.09     10.81 o 
   2  -2   1     1185.70     1355.85     56.02 o 
   3  -2   1      302.89      393.31      9.06 o 
   4  -2   1       52.31       57.90      1.97 o 
   5  -2   1        9.53       11.67      1.27 o 
   6  -2   1       28.76       29.64      2.50 o 
   7  -2   1        5.81        5.10      1.05 o 
   8  -2   1       24.17       28.88      2.97 o 
  -8  -1   1       62.79       64.35      4.09 o 
  -7  -1   1       42.27       37.90      2.93 o 
  -6  -1   1        8.97        8.15      0.95 o 
  -5  -1   1       38.26       42.82      1.54 o 
  -3  -1   1      168.56      189.18      3.62 o 
  -2  -1   1       35.57       33.77      0.89 o 
  -1  -1   1      325.79      367.26      7.60 o 
   0  -1   1     1835.14     1854.06     39.72 o 
   1  -1   1     2988.84     3449.36    129.35 o 
   2  -1   1      316.89      341.15      8.93 o 
   3  -1   1      156.47      193.62      4.66 o 
   4  -1   1       35.76       47.22      1.69 o 
   5  -1   1      169.77      172.66      6.38 o 
   6  -1   1       12.52        9.23      1.04 o 
   7  -1   1       49.90       50.35      2.28 o 
   8  -1   1        8.06        5.98      1.70 o 
  -8   0   1        5.85        7.65      1.81 o 
  -7   0   1       21.30       27.03      2.61 o 
  -6   0   1       64.78       70.54      2.46 o 
  -5   0   1       86.68       79.66      1.92 o 
  -4   0   1        0.03        0.51      0.44 o 
  -3   0   1      162.13      167.45      3.22 o 
  -2   0   1        5.26        1.20      0.31 o 
  -1   0   1       50.08       52.98      1.33 o 
   0   0   1      145.78      175.89     13.35 o 
   1   0   1     1016.12     1099.28     46.23 o 
   2   0   1     1490.15     1474.66     26.04 o 
   3   0   1      512.29      565.13     12.46 o 
   4   0   1       66.27       61.75      1.65 o 
   5   0   1        0.00       -0.76      0.50 o 
   6   0   1       75.19       66.19      2.37 o 
   7   0   1       17.60       19.75      2.43 o 
   8   0   1       43.96       52.90      3.55 o 
  -8   1   1       32.76       29.86      2.90 o 
  -7   1   1        0.63        0.86      0.90 o 
  -6   1   1       93.07       95.00      2.98 o 
  -5   1   1       74.18       76.60      2.45 o 
  -4   1   1      123.68      146.56      3.77 o 
  -3   1   1        2.54        1.38      0.54 o 
  -2   1   1       47.61       47.84      2.54 o 
  -1   1   1        0.31        0.27      0.14 o 
   0   1   1      300.64      283.95      6.09 o 
   1   1   1      130.08      119.78      2.70 o 
   2   1   1      454.90      402.74      7.22 o 
   3   1   1      382.53      362.87      8.21 o 
   4   1   1      966.11     1017.73     18.18 o 
   5   1   1       15.24       13.79      0.84 o 
   6   1   1       20.17       23.41      1.47 o 
   7   1   1      261.09      236.79      8.66 o 
   8   1   1        0.88        0.18      1.45 o 
  -8   2   1        2.86        4.46      1.67 o 
  -7   2   1        1.17        0.04      0.87 o 
  -6   2   1      310.63      288.59      7.20 o 
  -5   2   1       62.43       62.48      2.84 o 
  -4   2   1       20.51       20.00      1.67 o 
  -3   2   1     1245.31     1491.39     37.19 o 
  -2   2   1      166.74      189.67      5.62 o 
  -1   2   1     1051.54     1035.51     25.75 o 
   0   2   1      147.22      134.53      2.52 o 
   1   2   1      202.17      183.22      4.20 o 
   2   2   1        2.05        0.65      0.28 o 
   3   2   1       21.20       16.78      1.41 o 
   4   2   1        0.47       -0.72      0.80 o 
   5   2   1      119.21      121.45      4.89 o 
   6   2   1       16.50       11.59      1.49 o 
   7   2   1       57.17       58.63      3.55 o 
   8   2   1        0.22       -2.12      1.41 o 
  -7   3   1       73.26       92.16      3.44 o 
  -6   3   1       25.18       27.48      1.73 o 
  -5   3   1      105.18       95.09      2.93 o 
  -4   3   1        0.13       -0.02      0.51 o 
  -3   3   1       28.47       30.42      1.33 o 
  -2   3   1      838.80      997.01     22.08 o 
  -1   3   1      954.66      997.68     17.72 o 
   0   3   1     1470.33     1449.10     25.63 o 
   1   3   1      119.63      113.01      2.24 o 
   2   3   1        0.85        0.48      0.34 o 
   3   3   1        3.92        6.07      0.58 o 
   4   3   1       84.25       66.10      2.71 o 
   5   3   1       21.02       20.79      1.39 o 
   6   3   1       80.76       74.94      3.75 o 
   7   3   1       14.48       11.92      1.96 o 
   8   3   1       17.98       17.39      2.25 o 
  -7   4   1        6.46        5.27      2.36 o 
  -6   4   1       41.33       40.98      3.01 o 
  -5   4   1        2.48        0.78      0.82 o 
  -4   4   1      190.66      188.91      5.27 o 
  -3   4   1       37.07       50.45      1.79 o 
  -2   4   1       95.79      100.70      2.73 o 
  -1   4   1      141.74      138.49      3.59 o 
   0   4   1     1548.51     1490.52     33.10 o 
   1   4   1     1227.55     1096.74     23.57 o 
   2   4   1      252.42      233.78      5.41 o 
   3   4   1        3.55        3.38      0.56 o 
   4   4   1       78.18       76.01      2.34 o 
   5   4   1       94.84       96.94      2.92 o 
   6   4   1       10.88        7.37      2.36 o 
   7   4   1       15.17       14.31      1.99 o 
   8   4   1       22.81       15.47      2.28 o 
  -7   5   1       17.76       12.54      2.21 o 
  -6   5   1       11.96       10.29      1.20 o 
  -5   5   1       20.75       15.20      1.34 o 
  -4   5   1        3.22        3.10      0.76 o 
  -3   5   1       41.22       46.75      1.84 o 
  -2   5   1      256.92      283.08      5.35 o 
  -1   5   1      669.09      605.41     10.98 o 
   0   5   1       96.77       86.97      2.08 o 
   1   5   1       90.13       66.30      1.58 o 
   2   5   1       58.24       47.20      1.27 o 
   3   5   1        0.01       -0.07      0.51 o 
   4   5   1       12.82       10.98      0.96 o 
   5   5   1        4.61        2.81      0.78 o 
   6   5   1       60.33       58.33      2.39 o 
   7   5   1       48.14       51.95      2.38 o 
   8   5   1       51.22       51.42      3.95 o 
  -7   6   1       14.38       12.43      1.48 o 
  -6   6   1        0.03        0.11      0.91 o 
  -5   6   1       22.96       23.03      1.73 o 
  -4   6   1        0.84        0.04      1.47 o 
  -3   6   1      113.10      106.51      3.17 o 
  -2   6   1      327.22      312.63      5.95 o 
  -1   6   1        7.67        7.97      0.57 o 
   0   6   1        0.02       -0.16      0.35 o 
   1   6   1       70.52       59.33      1.55 o 
   2   6   1       21.40       23.76      0.98 o 
   3   6   1       44.65       47.21      2.74 o 
   4   6   1       84.14       86.74      2.81 o 
   5   6   1       69.66       64.39      2.50 o 
   6   6   1        1.30       -0.94      1.41 o 
   7   6   1       12.94        9.49      1.38 o 
   8   6   1        0.00       -2.88      1.92 o 
  -6   7   1        1.22       -0.02      1.01 o 
  -5   7   1       41.15       35.95      2.04 o 
  -4   7   1      324.86      282.96      7.92 o 
  -3   7   1      205.20      188.72      9.09 o 
  -2   7   1        1.15        0.84      0.45 o 
  -1   7   1      299.81      299.21      5.79 o 
   0   7   1       57.94       66.08      1.78 o 
   1   7   1       11.24       12.08      0.82 o 
   2   7   1       29.24       23.29      1.10 o 
   3   7   1      110.48      109.33      2.55 o 
   4   7   1       17.05       12.09      1.18 o 
   5   7   1       24.85       21.51      1.78 o 
   6   7   1        0.22       -1.46      1.34 o 
   7   7   1       24.91       18.63      1.85 o 
  -6   8   1       39.11       47.28      2.57 o 
  -5   8   1        1.67        1.77      1.01 o 
  -4   8   1      115.02      108.26      3.62 o 
  -3   8   1     1176.61     1118.22     32.34 o 
  -2   8   1      491.44      460.20     10.90 o 
  -1   8   1        0.11       -0.63      0.47 o 
   0   8   1      220.67      222.94      4.58 o 
   1   8   1      479.79      469.09      8.86 o 
   2   8   1       37.22       38.88      1.90 o 
   3   8   1       23.60       25.85      1.81 o 
   4   8   1      280.09      272.45      6.85 o 
   5   8   1        0.25       -0.15      0.93 o 
   6   8   1        3.47        2.62      1.16 o 
   7   8   1      187.59      213.01      6.00 o 
  -5   9   1        8.07        8.35      1.34 o 
  -4   9   1       13.51       11.95      1.34 o 
  -3   9   1        3.42        1.97      1.97 o 
  -2   9   1      209.66      203.27      5.50 o 
  -1   9   1       37.37       35.29      1.47 o 
   0   9   1       69.00       66.34      2.00 o 
   1   9   1      114.59      106.06      2.68 o 
   2   9   1       33.27       29.13      1.74 o 
   3   9   1       23.53       21.30      1.80 o 
   4   9   1       24.81       26.15      1.92 o 
   5   9   1      103.22      110.38      3.71 o 
   6   9   1       10.18        9.30      1.41 o 
   7   9   1        4.04        3.55      1.39 o 
  -4  10   1        0.53        0.98      1.05 o 
  -3  10   1       16.54       14.75      1.43 o 
  -2  10   1      138.43      130.32      4.07 o 
  -1  10   1        0.12       -0.44      0.83 o 
   0  10   1        0.60        0.33      0.65 o 
   1  10   1        6.38        6.54      0.82 o 
   2  10   1       51.11       46.83      2.32 o 
   3  10   1        4.43        2.72      1.76 o 
   4  10   1        4.96        4.22      1.18 o 
   5  10   1        0.80        0.20      1.10 o 
   6  10   1        1.68        1.14      1.28 o 
  -3  11   1       60.16       62.37      2.84 o 
  -2  11   1       32.77       35.73      2.23 o 
  -1  11   1       66.71       66.98      2.80 o 
   0  11   1       19.38       21.29      1.48 o 
   1  11   1       32.30       35.17      1.70 o 
   2  11   1        3.56        3.88      1.13 o 
   3  11   1       52.97       57.33      2.73 o 
   4  11   1       13.32       12.30      1.49 o 
   5  11   1       11.72       11.74      1.57 o 
  -2  12   1       28.29       31.07      2.28 o 
  -1  12   1       49.44       51.39      2.63 o 
   0  12   1       90.85       94.50      2.82 o 
   1  12   1        2.97        2.46      1.94 o 
   2  12   1        3.49        2.04      1.74 o 
   3  12   1        9.92        7.31      1.42 o 
   4  12   1       50.18       56.52      6.11 o 
   1  13   1       28.21       30.38      2.29 o 
   2  13   1        4.64        4.72      1.32 o 
  -3 -11   2      152.31      158.98      5.07 o 
  -2 -11   2        3.78        2.91      1.25 o 
  -1 -11   2        1.36        2.37      0.94 o 
   0 -11   2       90.60       89.42      2.84 o 
   1 -11   2        0.06       -1.31      1.05 o 
  -5 -10   2        9.44        9.71      1.49 o 
  -4 -10   2       11.92       12.27      1.56 o 
  -3 -10   2      462.38      491.82     14.82 o 
  -2 -10   2      127.13      137.23      3.59 o 
  -1 -10   2        2.91        2.93      0.87 o 
   0 -10   2      150.79      150.51      3.79 o 
   1 -10   2      127.07      111.61      3.85 o 
   2 -10   2        3.30        3.88      1.16 o 
   3 -10   2       10.23        9.71      1.40 o 
  -5  -9   2        0.12        0.94      1.17 o 
  -4  -9   2       27.01       31.05      2.27 o 
  -3  -9   2      223.66      228.40      6.23 o 
  -2  -9   2        6.81        6.62      0.92 o 
  -1  -9   2      211.81      203.83      4.57 o 
   0  -9   2        1.67        1.65      0.74 o 
   1  -9   2       31.11       33.48      1.66 o 
   2  -9   2       70.90       60.66      2.66 o 
   3  -9   2        1.98        3.06      1.05 o 
   4  -9   2       19.42       20.31      2.48 o 
  -6  -8   2        4.23        3.08      1.27 o 
  -5  -8   2      142.98      147.57      4.57 o 
  -4  -8   2        7.54        8.85      1.28 o 
  -3  -8   2       25.54       26.02      2.56 o 
  -2  -8   2        3.96        3.93      1.50 o 
  -1  -8   2        1.97        1.25      0.65 o 
   0  -8   2       23.45       24.62      1.41 o 
   1  -8   2      106.00       99.33      2.64 o 
   2  -8   2       47.97       45.09      2.24 o 
   3  -8   2       22.51       23.42      1.84 o 
   4  -8   2        3.04        2.17      1.05 o 
   5  -8   2       52.70       59.18      2.85 o 
  -7  -7   2       12.02        9.39      1.52 o 
  -6  -7   2        0.46       -0.88      1.94 o 
  -5  -7   2        3.22        2.23      1.15 o 
  -4  -7   2       10.45        9.26      1.20 o 
  -3  -7   2        4.25        3.43      0.70 o 
  -2  -7   2       31.06       28.62      1.58 o 
  -1  -7   2      256.30      240.88      6.06 o 
   0  -7   2       13.24       10.41      0.84 o 
   1  -7   2      133.30      131.13      3.09 o 
   2  -7   2       97.54       92.28      2.54 o 
   3  -7   2      162.54      160.69      4.61 o 
   4  -7   2        4.07        3.91      1.06 o 
   5  -7   2       21.41       22.73      1.93 o 
  -7  -6   2        4.85        1.62      2.34 o 
  -6  -6   2        2.48        1.32      1.09 o 
  -5  -6   2        0.63       -0.28      0.94 o 
  -4  -6   2      226.11      223.05      4.66 o 
  -3  -6   2       70.29       66.23      1.95 o 
  -2  -6   2       99.54       82.62      2.17 o 
  -1  -6   2       29.05       26.61      1.25 o 
   0  -6   2      197.09      207.52      5.19 o 
   1  -6   2        0.43        0.29      0.47 o 
   2  -6   2       16.09       15.35      1.02 o 
   3  -6   2        0.56        0.14      0.70 o 
   4  -6   2        1.93        0.89      0.83 o 
   5  -6   2        2.89        1.99      0.96 o 
   6  -6   2        2.90        2.36      1.11 o 
  -7  -5   2        1.37        4.03      1.22 o 
  -6  -5   2       16.84       12.57      1.39 o 
  -5  -5   2      132.47      126.98      3.80 o 
  -4  -5   2       46.44       52.70      2.00 o 
  -3  -5   2      214.23      206.07      4.25 o 
  -2  -5   2      247.74      239.52      4.78 o 
  -1  -5   2      247.02      244.42      4.82 o 
   0  -5   2      220.23      234.40      4.63 o 
   1  -5   2      468.81      486.49      9.06 o 
   2  -5   2        8.29        7.84      0.61 o 
   3  -5   2      573.86      571.30     13.24 o 
   4  -5   2        0.03        2.62      0.83 o 
   5  -5   2        0.97        1.44      0.88 o 
   6  -5   2       39.43       40.49      2.21 o 
   7  -5   2       34.51       40.31      2.40 o 
  -8  -4   2       10.24        4.31      2.28 o 
  -7  -4   2      170.28      179.65      7.46 o 
  -6  -4   2       98.22      121.32      6.38 o 
  -5  -4   2      114.72      111.04      4.71 o 
  -4  -4   2        0.41        0.57      0.52 o 
  -2  -4   2        1.81        1.99      0.43 o 
  -1  -4   2      113.52      115.83      2.52 o 
   0  -4   2        0.87        1.13      0.38 o 
   1  -4   2       32.31       43.01      2.14 o 
   2  -4   2      135.85      145.31      3.04 o 
   3  -4   2        0.86        0.96      0.59 o 
   4  -4   2      912.85     1012.56     22.83 o 
   5  -4   2      139.19      142.40      4.13 o 
   6  -4   2        8.44        7.90      1.12 o 
   7  -4   2      226.43      285.66      7.55 o 
  -8  -3   2        3.93        0.51      1.96 o 
  -7  -3   2       14.43       11.99      2.03 o 
  -6  -3   2     1423.35     1525.39     33.14 o 
  -5  -3   2      322.74      318.83      6.21 o 
  -4  -3   2      158.33      160.36      3.37 o 
  -3  -3   2      157.71      173.65      3.51 o 
  -2  -3   2      509.42      559.84     11.51 o 
  -1  -3   2       51.60       60.68      1.50 o 
   0  -3   2      399.67      452.88      8.29 o 
   1  -3   2     1121.41     1260.50     22.46 o 
   2  -3   2       11.28       16.20      0.96 o 
   3  -3   2      272.41      293.48      7.73 o 
   4  -3   2      522.69      551.77     12.78 o 
   5  -3   2       27.16       29.80      1.75 o 
   6  -3   2       19.33       24.31      2.12 o 
   7  -3   2       20.70       22.28      2.72 o 
  -8  -2   2        0.44       -2.39      1.59 o 
  -7  -2   2       59.38       60.51      3.66 o 
  -6  -2   2       11.44       10.55      1.06 o 
  -5  -2   2      179.17      189.25      3.90 o 
  -4  -2   2       78.50       78.84      1.94 o 
  -3  -2   2       87.24       94.36      2.37 o 
  -2  -2   2      252.57      288.20      5.38 o 
  -1  -2   2      126.96      117.14      2.38 o 
   0  -2   2       98.10      109.90      3.18 o 
   1  -2   2      166.70      157.90      6.19 o 
   2  -2   2      151.97      155.95      4.71 o 
   3  -2   2      304.01      331.87      6.19 o 
   4  -2   2        2.20        0.83      0.55 o 
   5  -2   2       24.54       18.07      1.76 o 
   7  -2   2        1.09        1.48      0.96 o 
   8  -2   2        0.01        0.22      1.45 o 
  -8  -1   2        0.71       -2.17      1.45 o 
  -7  -1   2        4.03        2.93      1.49 o 
  -6  -1   2       43.94       43.04      1.96 o 
  -5  -1   2      179.22      180.66      4.65 o 
  -4  -1   2       53.82       59.71      1.57 o 
  -3  -1   2      396.25      456.25      8.33 o 
  -2  -1   2     1099.48     1237.14     21.95 o 
  -1  -1   2      117.67      121.49      2.41 o 
   0  -1   2      302.65      326.30      8.96 o 
   1  -1   2      703.23      764.63     16.43 o 
   2  -1   2      139.10      177.74      4.28 o 
   3  -1   2        0.97        0.17      0.26 o 
   4  -1   2        2.11        3.10      0.59 o 
   5  -1   2      193.34      176.50      5.56 o 
   6  -1   2      166.10      161.67      6.65 o 
   7  -1   2        0.03        1.23      1.38 o 
   8  -1   2        0.01        1.12      1.52 o 
  -8   0   2        0.80       -2.25      1.59 o 
  -7   0   2       91.91      104.72      4.78 o 
  -6   0   2      127.52      116.81      3.42 o 
  -5   0   2      553.71      566.47     10.39 o 
  -4   0   2      429.83      466.22      8.56 o 
  -3   0   2      411.72      425.10     12.12 o 
  -2   0   2       55.06       50.75      1.20 o 
  -1   0   2     2079.11     2379.05     86.22 o 
   0   0   2      757.81     1018.43     32.28 o 
   1   0   2      574.53      628.17     11.21 o 
   2   0   2      806.32      832.60     42.25 o 
   3   0   2      232.73      215.50      4.07 o 
   4   0   2       82.16       68.01      1.87 o 
   5   0   2      182.81      203.04      5.85 o 
   6   0   2        0.00       -0.68      0.74 o 
   7   0   2       32.74       34.60      2.83 o 
   8   0   2       13.76       11.27      1.92 o 
  -8   1   2       85.63       92.32      4.71 o 
  -7   1   2       11.60       10.78      1.17 o 
  -6   1   2       18.22       11.59      1.10 o 
  -5   1   2       59.60       54.95      2.01 o 
  -4   1   2      117.70      132.28      2.72 o 
  -3   1   2      269.10      291.09      5.40 o 
  -2   1   2        0.46        1.49      0.24 o 
  -1   1   2       56.30       63.72      3.09 o 
   0   1   2     1244.28     1395.95     30.46 o 
   1   1   2      781.89      732.33     22.03 o 
   2   1   2      170.64      151.41      3.83 o 
   3   1   2      392.43      376.30     12.68 o 
   4   1   2       21.21       22.37      1.49 o 
   5   1   2       14.97       16.55      1.16 o 
   6   1   2        7.43        7.55      0.85 o 
   7   1   2       44.58       37.65      2.90 o 
   8   1   2       14.09       16.34      2.10 o 
  -8   2   2        4.35        4.89      1.67 o 
  -7   2   2        0.59       -0.34      0.90 o 
  -6   2   2      234.57      231.85      8.95 o 
  -5   2   2      117.12      110.41      3.20 o 
  -4   2   2       12.35       15.15      1.81 o 
  -3   2   2      866.89     1007.93     24.37 o 
  -2   2   2        7.86       11.14      0.54 o 
  -1   2   2     2169.90     2321.17     41.68 o 
   0   2   2     4719.09     4710.14     97.44 o 
   1   2   2       20.77       15.76      0.99 o 
   2   2   2      587.68      534.64     20.35 o 
   3   2   2        0.28        2.14      0.58 o 
   4   2   2        5.64        5.12      0.50 o 
   6   2   2       44.32       42.50      2.75 o 
   7   2   2        7.00        5.40      1.49 o 
   8   2   2        1.69        2.39      1.52 o 
  -7   3   2       22.72       27.95      2.23 o 
  -6   3   2       60.76       49.84      2.19 o 
  -5   3   2      164.09      128.85      5.25 o 
  -4   3   2        1.22       -0.32      0.48 o 
  -3   3   2      431.26      514.11     11.67 o 
  -2   3   2     1484.97     1717.34     30.40 o 
  -1   3   2      415.13      396.26      7.17 o 
   0   3   2     2526.94     2554.22     45.11 o 
   1   3   2    40917.47    34561.63    833.98 o 
   2   3   2      149.45      161.02      3.77 o 
   3   3   2      155.95      133.93      3.30 o 
   4   3   2      845.10      855.63     19.87 o 
   5   3   2      110.17      114.99      3.16 o 
   6   3   2        2.10        1.70      1.07 o 
   7   3   2       45.48       48.16      3.30 o 
   8   3   2        3.72        1.67      1.63 o 
  -7   4   2       19.12       27.30      4.96 o 
  -6   4   2       17.92       18.46      2.03 o 
  -5   4   2        2.51        2.56      0.76 o 
  -4   4   2       30.03       36.25      1.62 o 
  -3   4   2      154.26      163.88      4.15 o 
  -2   4   2        8.38        8.96      0.69 o 
  -1   4   2       47.29       43.27      1.49 o 
   0   4   2      721.36      730.10     13.06 o 
   1   4   2      376.56      351.37      6.42 o 
   2   4   2     3443.95     3407.81    118.01 o 
   3   4   2      255.99      253.94      6.41 o 
   4   4   2        2.33        0.33      0.54 o 
   5   4   2      323.47      336.67      7.85 o 
   6   4   2        0.95       -0.58      1.05 o 
   7   4   2       64.34       67.07      3.84 o 
   8   4   2       66.01       63.30      4.13 o 
  -7   5   2        3.17        1.92      1.21 o 
  -6   5   2       50.60       57.24      2.43 o 
  -5   5   2       84.38       64.37      2.55 o 
  -4   5   2       50.38       47.82      1.96 o 
  -3   5   2       38.45       43.98      1.70 o 
  -2   5   2       20.62       26.81      0.96 o 
  -1   5   2      243.71      247.63      4.68 o 
   0   5   2        1.68        1.40      0.34 o 
   1   5   2      211.57      217.89      5.07 o 
   2   5   2       83.36       86.86      3.62 o 
   3   5   2       39.04       35.47      2.12 o 
   4   5   2       28.84       28.23      1.48 o 
   5   5   2        4.59        2.42      0.77 o 
   6   5   2       23.90       19.84      2.74 o 
   7   5   2       54.30       50.29      3.44 o 
   8   5   2        2.78       -1.45      1.74 o 
  -7   6   2        2.41       -2.34      1.56 o 
  -6   6   2        9.67        7.70      1.13 o 
  -5   6   2       38.58       33.67      1.85 o 
  -4   6   2        0.02       -0.81      1.38 o 
  -3   6   2      245.15      276.88      6.80 o 
  -2   6   2       22.85       17.52      0.88 o 
  -1   6   2      280.87      284.15      5.40 o 
   0   6   2      171.16      160.05      3.25 o 
   1   6   2      298.03      279.10      5.31 o 
   2   6   2       95.33       82.66      2.24 o 
   3   6   2      316.02      293.14      6.89 o 
   4   6   2       18.32       21.20      1.50 o 
   5   6   2       86.51       80.58      2.73 o 
   6   6   2        6.91        3.42      2.45 o 
   7   6   2      177.26      190.55      5.26 o 
   8   6   2        9.22        2.83      2.03 o 
  -6   7   2        0.37        0.46      1.20 o 
  -5   7   2        1.51        0.35      0.86 o 
  -4   7   2      167.98      162.48      7.95 o 
  -3   7   2      127.88      122.73      3.61 o 
  -2   7   2        2.67        3.00      0.48 o 
  -1   7   2        0.69        0.96      0.42 o 
   0   7   2        5.24        7.99      1.39 o 
   1   7   2      113.80      100.47      2.31 o 
   2   7   2       42.79       44.59      1.41 o 
   3   7   2       56.70       48.83      2.05 o 
   4   7   2      185.46      189.54      4.94 o 
   5   7   2       95.81       95.68      3.21 o 
   6   7   2       11.07        8.73      1.27 o 
   7   7   2      117.12      118.77      3.97 o 
   8   7   2       19.09       18.88      2.75 o 
  -6   8   2        6.85        6.66      1.67 o 
  -5   8   2        1.24        1.48      0.99 o 
  -4   8   2       18.09       14.36      1.33 o 
  -3   8   2        4.20        2.05      1.27 o 
  -2   8   2        6.12        6.62      0.89 o 
  -1   8   2       80.02       71.15      1.92 o 
   0   8   2       48.86       51.10      1.59 o 
   1   8   2       46.77       43.07      1.45 o 
   2   8   2       14.44       15.06      0.94 o 
   3   8   2        4.51        5.07      0.90 o 
   4   8   2        7.78        5.71      0.99 o 
   5   8   2        8.92       10.73      1.24 o 
   6   8   2       29.41       29.85      2.15 o 
   7   8   2       37.34       36.14      2.45 o 
  -5   9   2       33.11       34.90      2.55 o 
  -4   9   2       19.91       19.28      1.85 o 
  -3   9   2        3.13        1.47      1.27 o 
  -2   9   2      418.70      422.35     10.15 o 
  -1   9   2       57.16       50.96      1.66 o 
   0   9   2        7.22        5.96      0.69 o 
   1   9   2      253.41      255.91      5.20 o 
   2   9   2       48.49       42.08      1.55 o 
   3   9   2        0.16        0.24      0.81 o 
   4   9   2       91.37       91.23      3.15 o 
   5   9   2       13.07       11.43      1.36 o 
   6   9   2        6.93        8.48      1.39 o 
   7   9   2      144.98      161.25      5.00 o 
  -4  10   2       44.87       46.11      2.59 o 
  -3  10   2       38.89       33.39      6.00 o 
  -2  10   2      376.53      383.27      9.46 o 
  -1  10   2       40.12       39.06      1.58 o 
   0  10   2       54.98       57.60      1.85 o 
   1  10   2       22.39       21.05      1.32 o 
   2  10   2       10.78       10.41      1.18 o 
   3  10   2        0.61        0.93      0.92 o 
   4  10   2        0.00       -0.33      0.96 o 
   5  10   2        1.86        0.29      1.10 o 
   6  10   2        2.64        0.72      1.22 o 
  -3  11   2        9.56       10.48      1.36 o 
  -2  11   2        7.13        8.81      1.41 o 
  -1  11   2      165.99      177.97      5.10 o 
   0  11   2       14.44       13.23      1.02 o 
   1  11   2       66.77       67.31      2.17 o 
   2  11   2       75.08       81.49      3.05 o 
   3  11   2       68.86       73.92      2.97 o 
   4  11   2       23.09       23.73      2.08 o 
   5  11   2       24.56       28.42      2.25 o 
   6  11   2       21.94       22.47      2.06 o 
  -2  12   2        0.59        0.44      1.45 o 
  -1  12   2        5.90        5.19      1.15 o 
   0  12   2        0.37       -0.20      0.74 o 
   1  12   2        9.87        9.86      1.27 o 
   2  12   2       12.95       12.07      1.40 o 
   3  12   2        5.78        6.82      1.34 o 
   4  12   2       12.82       15.46      1.68 o 
   5  12   2       28.21       29.24      2.90 o 
   0  13   2       49.90       61.74      4.02 o 
   1  13   2       12.95       10.26      2.10 o 
   2  13   2        1.70        2.93      1.47 o 
   3  13   2       29.49       33.89      4.76 o 
  -1 -11   3        8.64        9.63      1.21 o 
   0 -11   3       18.33       18.65      1.43 o 
  -4 -10   3       21.07       24.21      4.19 o 
  -3 -10   3       23.92       30.45      2.61 o 
  -2 -10   3       79.33       87.05      2.82 o 
  -1 -10   3       21.96       22.44      1.83 o 
   0 -10   3        8.61        8.19      1.05 o 
   1 -10   3        1.28        0.61      1.11 o 
   2 -10   3        0.68       -0.74      1.02 o 
  -5  -9   3        7.19        6.74      1.76 o 
  -4  -9   3        2.73        0.57      1.17 o 
  -3  -9   3      172.70      174.41      5.16 o 
  -2  -9   3        9.13       10.80      1.41 o 
  -1  -9   3      103.76      108.25      3.01 o 
   0  -9   3      107.85      102.54      2.91 o 
   1  -9   3       18.09       13.77      1.11 o 
   2  -9   3        0.11       -0.80      0.89 o 
   3  -9   3        0.17        2.19      1.09 o 
  -6  -8   3       97.39      105.35      3.89 o 
  -5  -8   3      301.23      306.72      7.94 o 
  -4  -8   3       15.26       13.56      1.46 o 
  -3  -8   3        1.05        1.85      0.78 o 
  -2  -8   3      639.29      660.19     12.49 o 
  -1  -8   3      115.82      111.97      3.66 o 
   0  -8   3       25.84       22.41      1.59 o 
   1  -8   3      118.55      101.47      3.95 o 
   2  -8   3       38.79       31.38      2.01 o 
   3  -8   3       34.59       35.42      2.46 o 
   4  -8   3      137.98      158.73      5.94 o 
  -6  -7   3        6.97        5.75      1.36 o 
  -5  -7   3       35.70       35.89      2.28 o 
  -4  -7   3       98.85       93.97      3.29 o 
  -3  -7   3       25.36       26.77      1.48 o 
  -2  -7   3       13.11       12.61      0.97 o 
  -1  -7   3       31.44       30.91      1.53 o 
   0  -7   3       15.99       14.44      1.14 o 
   1  -7   3      132.90      126.96      3.10 o 
   2  -7   3       12.18        6.68      1.16 o 
   3  -7   3        1.82        1.27      0.87 o 
   4  -7   3        2.89        4.34      1.08 o 
   5  -7   3        1.29        0.52      1.10 o 
  -7  -6   3        2.34        1.14      1.18 o 
  -6  -6   3        5.20        3.19      1.74 o 
  -5  -6   3       74.02       70.76      2.83 o 
  -4  -6   3       14.27       14.14      1.35 o 
  -3  -6   3      108.77      103.71      2.65 o 
  -2  -6   3      219.66      209.02      4.40 o 
  -1  -6   3       20.67       20.37      1.23 o 
   0  -6   3       17.70       17.02      1.17 o 
   1  -6   3       10.53        8.04      0.75 o 
   2  -6   3      326.71      306.20      6.10 o 
   3  -6   3       97.84       89.60      3.05 o 
   4  -6   3       16.54       11.66      1.26 o 
   5  -6   3       12.08       11.59      1.31 o 
   6  -6   3       81.82       89.20      3.44 o 
  -7  -5   3       23.62       23.18      1.88 o 
  -6  -5   3        1.57        1.32      1.23 o 
  -5  -5   3      119.41      115.92      6.32 o 
  -4  -5   3       37.11       44.64      1.67 o 
  -3  -5   3       43.30       47.18      1.64 o 
  -2  -5   3      134.58      136.00      3.06 o 
  -1  -5   3      133.19      127.49      2.87 o 
   0  -5   3       31.17       34.05      1.33 o 
   1  -5   3      182.32      187.25      4.71 o 
   2  -5   3        0.01        0.01      0.44 o 
   3  -5   3      262.67      280.25      7.81 o 
   4  -5   3       39.33       37.27      2.00 o 
   5  -5   3      123.87      141.24      4.69 o 
   6  -5   3       64.44       69.06      2.86 o 
  -7  -4   3        1.44       -2.72      1.81 o 
  -6  -4   3       85.86       87.63      4.13 o 
  -5  -4   3      131.31      140.00      3.26 o 
  -4  -4   3        0.05        1.68      0.60 o 
  -3  -4   3        2.86        9.10      2.03 o 
  -2  -4   3       64.32       62.40      1.88 o 
  -1  -4   3      137.94      146.43      3.10 o 
   0  -4   3      148.78      142.62      3.02 o 
   1  -4   3      126.01      130.04      2.81 o 
   2  -4   3       21.48       17.70      1.00 o 
   3  -4   3        3.34        2.89      0.50 o 
   4  -4   3      307.45      316.34      7.82 o 
   5  -4   3       14.19       19.99      1.65 o 
   6  -4   3        0.16        1.38      0.94 o 
   7  -4   3        2.38        0.97      1.12 o 
  -7  -3   3       24.23       28.99      3.33 o 
  -6  -3   3      224.96      259.45      6.53 o 
  -5  -3   3       40.38       45.71      3.08 o 
  -4  -3   3      124.43      128.52      2.92 o 
  -3  -3   3      437.37      475.19      8.83 o 
  -2  -3   3       55.70       57.98      2.36 o 
  -1  -3   3      284.03      300.27      5.69 o 
   0  -3   3      383.72      420.08      7.78 o 
   1  -3   3      393.05      498.24      9.16 o 
   2  -3   3       71.02       66.32      1.70 o 
   3  -3   3       81.02       92.45      2.18 o 
   4  -3   3      242.90      284.65      7.07 o 
   5  -3   3        0.99       -0.85      0.71 o 
   6  -3   3        8.14        8.36      1.11 o 
   7  -3   3       12.75       22.65      2.90 o 
  -8  -2   3       20.75       16.67      2.54 o 
  -7  -2   3        6.30        2.72      1.63 o 
  -6  -2   3       41.61       63.99      3.59 o 
  -5  -2   3      734.60      817.47     14.93 o 
  -4  -2   3        0.11       -0.73      0.64 o 
  -3  -2   3        3.52        4.41      0.53 o 
  -2  -2   3     2293.00     2646.15     46.80 o 
  -1  -2   3       87.72      115.75      2.43 o 
   0  -2   3      129.75      149.53      2.99 o 
   1  -2   3     2208.22     2694.66     54.44 o 
   2  -2   3      541.23      713.76     15.52 o 
   3  -2   3       18.24       21.85      2.01 o 
   4  -2   3     1057.26     1039.67     23.30 o 
   5  -2   3     1373.90     1395.77     31.20 o 
   6  -2   3       35.97       36.89      1.95 o 
   7  -2   3        0.01        0.45      1.54 o 
  -8  -1   3        8.53        2.57      1.88 o 
  -7  -1   3        1.06       -1.27      1.41 o 
  -6  -1   3       18.66       16.66      3.95 o 
  -5  -1   3       52.39       58.90      1.78 o 
  -4  -1   3        5.29        1.83      0.46 o 
  -3  -1   3      393.92      447.52      8.23 o 
  -2  -1   3      155.84      189.67      4.11 o 
  -1  -1   3      237.82      281.62      5.24 o 
   0  -1   3       33.52       37.18      1.41 o 
   1  -1   3        0.01        0.05      0.25 o 
   2  -1   3      324.78      409.28     13.39 o 
   3  -1   3      342.09      398.23      7.34 o 
   4  -1   3        1.51        0.94      0.36 o 
   5  -1   3      495.92      454.45     10.68 o 
   6  -1   3      348.19      314.58     11.12 o 
   7  -1   3        6.86        7.17      1.63 o 
   8  -1   3        0.24       -1.09      1.52 o 
  -8   0   3        0.70       -2.28      1.52 o 
  -7   0   3       11.70       11.29      1.68 o 
  -6   0   3        3.30       -0.14      1.05 o 
  -5   0   3       34.40       37.48      1.38 o 
  -4   0   3        2.08        1.40      0.48 o 
  -3   0   3      286.70      323.97      6.03 o 
  -2   0   3       45.65       68.66      1.57 o 
  -1   0   3       74.86       83.09      3.43 o 
   1   0   3      649.88      670.88     12.00 o 
   2   0   3        0.72        0.26      0.25 o 
   3   0   3        0.04       -0.31      0.26 o 
   4   0   3      419.92      420.51      9.36 o 
   5   0   3      107.93       97.58      4.09 o 
   6   0   3        3.28        2.47      2.03 o 
   7   0   3       14.68       11.56      1.81 o 
   8   0   3        0.00        2.25      1.63 o 
  -8   1   3        0.65       -2.28      1.52 o 
  -7   1   3        0.56       -0.77      0.91 o 
  -6   1   3      174.64      184.30      4.89 o 
  -5   1   3      182.99      204.24      5.16 o 
  -4   1   3      205.05      215.03      4.18 o 
  -3   1   3       50.46       48.49      1.56 o 
  -2   1   3       73.41       80.51      4.02 o 
  -1   1   3        1.51        5.30      1.87 o 
   0   1   3      230.88      201.74      7.90 o 
   1   1   3      579.73      539.34      9.90 o 
   2   1   3      211.82      207.58      4.35 o 
   3   1   3      863.86      726.88     16.02 o 
   4   1   3      208.95      204.89      3.99 o 
   5   1   3       40.41       33.06      1.17 o 
   6   1   3       10.48        8.15      1.41 o 
   7   1   3       21.82       20.69      2.46 o 
   8   1   3        0.94       -0.25      1.45 o 
  -8   2   3        7.44        6.78      1.74 o 
  -7   2   3      112.53      120.98      4.55 o 
  -6   2   3       50.52       47.85      2.09 o 
  -5   2   3        0.37       -0.94      0.62 o 
  -4   2   3       45.99       53.59      1.41 o 
  -3   2   3      270.56      270.59      5.07 o 
  -2   2   3      158.38      195.74      6.74 o 
  -1   2   3       63.28       58.40      2.32 o 
   0   2   3      314.76      326.84      8.53 o 
   1   2   3     1254.76     1123.09     23.97 o 
   2   2   3     1439.42     1331.84     23.59 o 
   3   2   3      171.75      144.50      4.95 o 
   4   2   3       68.28       64.00      1.53 o 
   5   2   3       12.84       18.29      1.19 o 
   6   2   3      101.24      108.85      4.71 o 
   7   2   3       19.19       16.89      1.96 o 
   8   2   3       40.81       40.98      3.33 o 
  -7   3   3       12.83       13.85      1.34 o 
  -6   3   3       16.24       17.38      1.61 o 
  -5   3   3      140.56      155.19      4.18 o 
  -4   3   3       35.19       31.20      2.17 o 
  -3   3   3       13.30        7.74      0.53 o 
  -2   3   3       72.01       71.21      1.57 o 
  -1   3   3        9.23        4.21      0.32 o 
   0   3   3       94.88       91.09      3.85 o 
   1   3   3      159.21      147.32      4.16 o 
   2   3   3      132.76      126.00      3.05 o 
   3   3   3      509.55      503.96     21.09 o 
   4   3   3       94.40      108.22      2.91 o 
   5   3   3       59.77       57.78      2.03 o 
   6   3   3        0.51       -0.83      0.59 o 
   7   3   3       38.59       31.49      2.75 o 
   8   3   3        9.93        9.17      1.96 o 
  -7   4   3       28.42       24.09      1.88 o 
  -6   4   3        3.03        7.36      1.04 o 
  -5   4   3      100.44      103.09      4.64 o 
  -4   4   3      107.52      112.17      3.15 o 
  -3   4   3       90.87      111.44      3.02 o 
  -2   4   3       13.58       15.71      0.72 o 
  -1   4   3       41.35       40.70      1.20 o 
   0   4   3        3.79        1.35      0.29 o 
   1   4   3      216.45      191.86      3.64 o 
   2   4   3       44.02       39.71      2.57 o 
   3   4   3       36.99       31.09      1.31 o 
   4   4   3      286.83      283.06      6.60 o 
   5   4   3      408.21      425.69      9.95 o 
   6   4   3       12.27        9.38      1.03 o 
   7   4   3        2.92        1.52      1.49 o 
   8   4   3      157.22      165.88      6.99 o 
  -7   5   3        1.84        1.48      1.06 o 
  -6   5   3        1.44       -0.54      1.23 o 
  -5   5   3      255.52      218.66      5.65 o 
  -4   5   3       71.71       68.62      2.33 o 
  -3   5   3       12.63       13.00      1.13 o 
  -2   5   3      898.42      983.79     17.62 o 
  -1   5   3       81.43       83.31      1.82 o 
   0   5   3      731.51      704.86     12.65 o 
   1   5   3       49.64       41.55      1.15 o 
   2   5   3       78.79       67.19      2.02 o 
   3   5   3        0.00        0.51      0.49 o 
   4   5   3        1.74        1.02      0.59 o 
   5   5   3        3.15        1.27      0.70 o 
   6   5   3       72.05       72.01      2.57 o 
   7   5   3        1.51        0.29      1.41 o 
   8   5   3       20.56       19.06      2.50 o 
  -7   6   3       14.33       20.06      7.59 o 
  -6   6   3       86.21       95.31      3.28 o 
  -5   6   3       25.40       23.81      1.66 o 
  -4   6   3       97.13       83.68      3.42 o 
  -3   6   3        1.01       -0.69      0.83 o 
  -2   6   3        4.51        4.27      0.43 o 
  -1   6   3      381.77      423.14      7.81 o 
   0   6   3      173.81      166.33      3.35 o 
   1   6   3      583.26      584.99     12.89 o 
   2   6   3       65.32       70.09      1.69 o 
   3   6   3        4.83        1.93      0.65 o 
   4   6   3        8.48        8.06      0.90 o 
   5   6   3       21.78       13.85      1.22 o 
   6   6   3       17.29       15.15      1.32 o 
   7   6   3       44.78       48.02      2.37 o 
   8   6   3        0.94       -2.14      1.85 o 
  -6   7   3        3.41        2.57      1.05 o 
  -5   7   3       21.82       19.76      1.65 o 
  -4   7   3        1.96        1.88      1.87 o 
  -3   7   3      114.26      113.02      4.80 o 
  -2   7   3       13.02       14.39      0.87 o 
  -1   7   3       34.53       32.14      1.16 o 
   0   7   3       26.58       30.23      1.15 o 
   1   7   3      356.02      326.16     11.74 o 
   2   7   3      435.17      375.51     10.77 o 
   3   7   3       69.66       66.23      2.38 o 
   4   7   3        0.00       -0.48      0.71 o 
   5   7   3       54.07       53.18      2.30 o 
   6   7   3       22.23       23.30      1.91 o 
   7   7   3        0.57       -0.11      1.70 o 
   8   7   3        9.46       10.44      2.46 o 
  -6   8   3        8.13        6.02      1.21 o 
  -5   8   3       11.00        9.54      1.21 o 
  -4   8   3       10.81        9.65      1.52 o 
  -3   8   3        0.15       -1.01      0.68 o 
  -2   8   3       29.65       26.79      1.59 o 
  -1   8   3      120.66      122.76      2.75 o 
   0   8   3      224.71      183.88      3.79 o 
   1   8   3       19.77       15.59      0.91 o 
   2   8   3       20.69       15.25      0.89 o 
   3   8   3       21.70       20.78      1.62 o 
   4   8   3        0.23        0.13      0.78 o 
   5   8   3        0.05       -0.29      0.87 o 
   6   8   3        1.64        0.15      1.56 o 
   7   8   3       25.54       25.43      2.00 o 
  -5   9   3        0.00       -0.56      1.01 o 
  -4   9   3       14.06       10.25      1.26 o 
  -3   9   3        0.00       -1.15      0.76 o 
  -2   9   3       55.70       48.92      3.77 o 
  -1   9   3      133.52      125.63      2.90 o 
   0   9   3        6.61        6.24      0.68 o 
   1   9   3        0.37       -0.42      0.51 o 
   2   9   3       35.84       31.82      1.33 o 
   3   9   3       14.02       15.28      1.36 o 
   4   9   3       16.88       15.35      1.40 o 
   5   9   3       69.74       69.45      2.81 o 
   6   9   3       18.11       18.57      2.99 o 
   7   9   3        1.13       -1.84      1.23 o 
  -4  10   3       48.27       47.81      2.47 o 
  -3  10   3      200.87      187.57      5.29 o 
  -2  10   3       78.19       71.71      5.54 o 
  -1  10   3        0.01        0.20      0.56 o 
   0  10   3      131.91      127.45      3.01 o 
   1  10   3       27.02       28.01      1.35 o 
   2  10   3        6.09        5.49      0.98 o 
   3  10   3        1.69        1.23      0.90 o 
   4  10   3       15.90       18.04      1.61 o 
   5  10   3       15.46       12.77      1.58 o 
   6  10   3        6.66        7.00      1.38 o 
  -4  11   3        5.27        4.75      1.24 o 
  -3  11   3      108.05      112.00      3.83 o 
  -2  11   3      685.96      678.95     15.93 o 
  -1  11   3      212.00      202.99      5.56 o 
   0  11   3        1.86        0.87      0.67 o 
   1  11   3      126.86      127.31      3.12 o 
   2  11   3      120.10      125.49      3.89 o 
   3  11   3       17.17       20.32      1.85 o 
   4  11   3       11.47        9.38      1.34 o 
   5  11   3       99.15      100.88      3.67 o 
   6  11   3        0.04       -1.68      1.15 o 
  -3  12   3       12.66       11.74      1.47 o 
  -2  12   3        4.44        3.95      1.14 o 
  -1  12   3      140.25      148.39      4.57 o 
   0  12   3       44.03       44.23      1.84 o 
   1  12   3       29.68       32.43      2.07 o 
   2  12   3       37.75       37.50      2.23 o 
   3  12   3       15.86       15.35      1.52 o 
   4  12   3        5.59        7.00      1.94 o 
   5  12   3       17.72       18.69      1.75 o 
  -1  13   3       63.53       71.33      3.09 o 
   0  13   3        0.01        2.25      1.52 o 
   1  13   3        0.07       -0.69      0.99 o 
   2  13   3        0.04       -0.18      1.68 o 
   3  13   3       21.44       25.85      2.19 o 
   4  13   3        0.18       -0.07      2.16 o 
  -3 -10   4       10.78       10.25      1.56 o 
  -2 -10   4        0.05        0.42      0.92 o 
  -1 -10   4        3.41        4.51      1.01 o 
   0 -10   4        0.02        0.07      0.88 o 
   1 -10   4        4.31        2.87      1.18 o 
  -4  -9   4        1.69        0.52      1.17 o 
  -3  -9   4        0.60        1.99      1.16 o 
  -2  -9   4       38.54       37.59      2.77 o 
  -1  -9   4        5.78        6.44      1.00 o 
   0  -9   4        5.52        5.14      0.97 o 
   1  -9   4       39.52       35.91      2.27 o 
   2  -9   4       31.95       31.28      2.19 o 
   3  -9   4        9.55        7.80      1.30 o 
  -5  -8   4       17.45       16.48      1.70 o 
  -4  -8   4        0.03        0.07      1.09 o 
  -3  -8   4      329.79      337.67     10.29 o 
  -2  -8   4      205.91      204.74      4.63 o 
  -1  -8   4       11.75        9.87      1.28 o 
   0  -8   4        0.38        0.61      1.03 o 
   1  -8   4      140.85      121.89      3.20 o 
   2  -8   4        0.10        0.68      0.91 o 
   3  -8   4        1.52        2.84      1.05 o 
   4  -8   4       26.36       29.52      2.21 o 
  -6  -7   4        2.47        2.80      1.29 o 
  -5  -7   4        6.74       10.31      3.19 o 
  -4  -7   4       20.36       20.83      1.93 o 
  -3  -7   4        2.28        2.01      0.79 o 
  -2  -7   4     1112.52     1090.52     19.99 o 
  -1  -7   4      147.35      140.34      3.40 o 
   0  -7   4        0.97        0.48      0.82 o 
   1  -7   4      262.54      241.80      5.14 o 
   2  -7   4      166.98      131.26      4.07 o 
   3  -7   4        8.92        8.91      1.18 o 
   4  -7   4       11.61       13.05      1.42 o 
   5  -7   4       58.76       72.99      3.15 o 
  -6  -6   4        2.15        2.21      1.18 o 
  -5  -6   4        5.27        5.72      1.63 o 
  -4  -6   4        4.96        5.85      1.90 o 
  -3  -6   4       67.84       63.58      2.04 o 
  -2  -6   4      333.94      322.22      6.44 o 
  -1  -6   4       48.74       43.28      3.64 o 
   0  -6   4      370.85      344.32      8.01 o 
   1  -6   4        6.89        6.90      0.92 o 
   2  -6   4       71.34       68.30      2.21 o 
   3  -6   4       63.86       55.26      2.42 o 
   4  -6   4        8.56        9.97      1.24 o 
   5  -6   4       29.23       35.93      2.21 o 
  -7  -5   4        0.15       -1.69      1.14 o 
  -6  -5   4       12.01        9.13      1.34 o 
  -5  -5   4       19.11       22.44      1.91 o 
  -4  -5   4      313.47      315.68      6.33 o 
  -3  -5   4       55.11       59.75      1.91 o 
  -2  -5   4       44.09       46.95      1.68 o 
  -1  -5   4        0.62        0.05      0.52 o 
   0  -5   4        0.27        0.04      0.49 o 
   1  -5   4       21.53       24.20      1.25 o 
   2  -5   4       98.01       90.23      2.89 o 
   3  -5   4       99.59      113.29      3.52 o 
   4  -5   4       13.82       11.13      1.19 o 
   5  -5   4        0.91       -0.45      0.88 o 
   6  -5   4       58.65       64.81      2.86 o 
  -7  -4   4       25.03       20.33      2.68 o 
  -6  -4   4       32.10       27.80      3.88 o 
  -5  -4   4        0.02        1.92      0.98 o 
  -4  -4   4        0.36        1.28      0.65 o 
  -3  -4   4       39.16       39.31      1.53 o 
  -2  -4   4       30.24       31.58      1.36 o 
  -1  -4   4       37.77       42.77      1.46 o 
   0  -4   4      533.49      544.62     10.10 o 
   1  -4   4       93.88       95.09      2.30 o 
   2  -4   4      241.69      247.25      4.96 o 
   3  -4   4       67.85       70.38      1.98 o 
   4  -4   4      233.71      257.75      6.60 o 
   5  -4   4        1.30        3.08      1.01 o 
   6  -4   4       24.94       25.77      1.93 o 
  -7  -3   4       41.72       40.29      3.70 o 
  -6  -3   4        5.48        6.42      2.48 o 
  -5  -3   4        4.47        5.98      0.80 o 
  -4  -3   4        2.54        2.34      0.65 o 
  -3  -3   4      410.72      425.58      8.03 o 
  -2  -3   4       99.77       93.34      2.25 o 
  -1  -3   4      352.08      332.48      6.33 o 
   0  -3   4       14.31       17.62      0.97 o 
   1  -3   4      302.35      357.64      6.76 o 
   2  -3   4       19.44       18.07      1.24 o 
   3  -3   4       31.90       37.99      1.38 o 
   4  -3   4        0.46       -0.42      0.72 o 
   5  -3   4        1.24        0.03      0.77 o 
   6  -3   4        0.53       -0.07      0.85 o 
   7  -3   4        4.76        5.36      1.24 o 
  -7  -2   4       33.57       28.66      3.37 o 
  -6  -2   4        0.14        0.24      0.70 o 
  -5  -2   4       27.34       23.70      1.39 o 
  -4  -2   4      210.29      215.81      4.50 o 
  -3  -2   4       77.59       84.50      2.98 o 
  -2  -2   4      330.66      397.91      7.43 o 
  -1  -2   4      693.59      783.62     14.15 o 
   0  -2   4      351.78      390.95      9.36 o 
   1  -2   4      133.96      131.11      4.15 o 
   2  -2   4      603.22      703.78     20.50 o 
   3  -2   4        0.05       -0.17      0.39 o 
   4  -2   4      558.54      585.98     13.53 o 
   5  -2   4        1.97        1.48      0.79 o 
   6  -2   4        1.45        1.23      0.84 o 
   7  -2   4       46.46       50.00      3.55 o 
  -7  -1   4       17.48       10.15      1.96 o 
  -6  -1   4      259.59      278.29     11.41 o 
  -5  -1   4       71.97       64.50      2.49 o 
  -4  -1   4      179.84      185.07      3.81 o 
  -3  -1   4        0.20        0.08      0.42 o 
  -2  -1   4       73.86       86.04      1.98 o 
  -1  -1   4        6.32       10.75      0.76 o 
   0  -1   4      302.13      345.57      6.40 o 
   1  -1   4       14.55       12.81      0.85 o 
   2  -1   4       23.32       25.95      1.48 o 
   3  -1   4       95.69      105.34      2.95 o 
   4  -1   4        3.46        1.80      0.65 o 
   5  -1   4      742.55      775.23     20.40 o 
   6  -1   4      107.87      111.96      4.96 o 
   7  -1   4        0.00        1.23      1.41 o 
   8  -1   4      201.63      261.79     10.11 o 
  -7   0   4        0.21       -1.76      1.67 o 
  -6   0   4       12.37       12.94      1.20 o 
  -5   0   4     2393.96     2513.90     44.66 o 
  -4   0   4      289.45      292.51      5.64 o 
  -3   0   4      361.99      391.73      7.29 o 
  -2   0   4      379.46      470.46     10.64 o 
  -1   0   4      539.88      640.53     11.54 o 
   0   0   4      157.20      210.18      7.96 o 
   1   0   4      403.99      480.70     10.36 o 
   2   0   4      693.80      771.92     13.86 o 
   3   0   4        3.58        3.37      0.68 o 
   4   0   4      197.81      194.18      3.86 o 
   5   0   4      332.27      315.74     10.94 o 
   6   0   4       26.33       30.52      1.90 o 
   7   0   4       13.95       15.44      2.07 o 
   8   0   4        8.71        8.77      2.07 o 
  -7   1   4        0.05       -1.38      0.92 o 
  -6   1   4       89.36       98.84      3.17 o 
  -5   1   4        6.46        6.47      0.90 o 
  -4   1   4      325.42      361.32      8.46 o 
  -3   1   4      113.22       91.34      2.04 o 
  -2   1   4      133.44      150.82      4.73 o 
  -1   1   4      427.19      494.15      8.91 o 
   0   1   4      138.25      145.08      2.79 o 
   1   1   4       90.39       99.71      2.55 o 
   2   1   4      160.27      149.20      3.33 o 
   3   1   4       85.67       85.14      2.28 o 
   4   1   4      115.45       98.96      3.84 o 
   5   1   4        2.03        0.40      0.69 o 
   6   1   4       23.90       22.86      2.54 o 
   7   1   4        0.12       -0.18      1.30 o 
   8   1   4        0.27       -0.29      1.56 o 
  -7   2   4        4.30        2.92      1.02 o 
  -6   2   4        6.86        5.94      0.94 o 
  -5   2   4       47.83       41.63      1.77 o 
  -4   2   4      147.22      148.97      3.07 o 
  -3   2   4       33.08       32.18      1.99 o 
  -2   2   4      330.83      377.60      7.56 o 
  -1   2   4      898.63     1005.65     27.27 o 
   0   2   4       35.08       32.35      2.08 o 
   1   2   4      188.29      188.03      3.53 o 
   2   2   4      462.94      452.92      9.93 o 
   3   2   4       54.38       55.55      1.70 o 
   4   2   4       24.33       32.47      1.52 o 
   5   2   4        7.72        8.81      0.91 o 
   6   2   4      125.38      123.41      5.22 o 
   7   2   4       92.51       95.30      4.60 o 
   8   2   4        0.04       -2.17      1.45 o 
  -7   3   4        0.04       -0.60      1.25 o 
  -6   3   4       92.73      101.56      3.44 o 
  -5   3   4      196.29      191.70      7.84 o 
  -4   3   4      505.76      549.82     14.67 o 
  -3   3   4      711.25      774.11     17.17 o 
  -2   3   4      272.24      293.44      6.78 o 
  -1   3   4      111.08       97.63      3.41 o 
   0   3   4      953.25     1013.39     22.24 o 
   1   3   4      534.67      483.91     10.50 o 
   2   3   4      150.58      141.06      2.73 o 
   3   3   4      365.51      307.43     11.79 o 
   4   3   4       12.17       13.49      2.05 o 
   5   3   4       45.33       41.23      1.69 o 
   6   3   4       58.76       57.74      2.09 o 
   7   3   4        0.33        0.47      1.38 o 
   8   3   4       21.32       20.65      2.75 o 
  -7   4   4      104.33      116.62      5.16 o 
  -6   4   4       13.41       14.23      2.59 o 
  -5   4   4       30.82       30.47      3.12 o 
  -4   4   4       30.55       23.99      2.07 o 
  -3   4   4       82.63       89.11      2.76 o 
  -2   4   4      293.20      299.51      6.61 o 
  -1   4   4       12.32       11.34      0.56 o 
   0   4   4       38.98       35.81      1.27 o 
   1   4   4      755.13      735.10     15.87 o 
   2   4   4      138.15      137.82      2.70 o 
   3   4   4       35.77       39.16      1.49 o 
   4   4   4      122.09      123.61      3.28 o 
   5   4   4        4.78        3.57      0.74 o 
   6   4   4        4.83        3.69      1.05 o 
   7   4   4        3.00        0.07      1.38 o 
   8   4   4       23.04       25.55      3.08 o 
  -7   5   4        7.43        7.17      1.23 o 
  -6   5   4        0.34        1.62      0.88 o 
  -5   5   4      260.59      229.87      8.66 o 
  -4   5   4       82.26       74.21      2.65 o 
  -3   5   4       25.65       29.20      1.53 o 
  -2   5   4      516.94      595.69     10.81 o 
  -1   5   4        1.34        1.00      0.31 o 
   0   5   4      704.78      676.50     12.16 o 
   1   5   4     1814.77     1909.42     69.77 o 
   2   5   4       47.65       40.27      1.74 o 
   3   5   4      132.87      118.42      3.11 o 
   4   5   4        9.51        9.49      0.83 o 
   5   5   4        2.63        1.38      0.69 o 
   6   5   4       30.74       28.26      1.74 o 
   7   5   4       21.44       20.80      2.65 o 
   8   5   4        4.61        2.39      1.78 o 
  -6   6   4       22.09       35.07      9.15 o 
  -5   6   4       99.23       85.30      2.89 o 
  -4   6   4      174.93      153.15      4.16 o 
  -3   6   4        1.03        1.71      0.63 o 
  -2   6   4      340.61      372.98      6.96 o 
  -1   6   4      455.22      480.26      8.81 o 
   0   6   4       46.25       36.49      1.21 o 
   1   6   4     1119.38     1161.41     25.03 o 
   2   6   4     8787.04     8398.50    270.14 o 
   3   6   4        3.45        6.15      0.76 o 
   4   6   4       22.45       20.25      1.44 o 
   5   6   4      368.95      377.46      8.84 o 
   6   6   4       27.33       28.35      1.84 o 
   7   6   4        1.85       -0.66      0.97 o 
   8   6   4       12.36        9.53      2.21 o 
  -6   7   4       23.05       24.24      2.83 o 
  -5   7   4       24.60       21.10      1.64 o 
  -4   7   4        2.25        2.08      1.78 o 
  -3   7   4       25.45       28.22      1.58 o 
  -2   7   4       56.33       55.49      1.53 o 
  -1   7   4        8.82        6.26      0.54 o 
   0   7   4        3.84        2.02      0.44 o 
   1   7   4      241.48      239.79      5.69 o 
   2   7   4      269.29      247.31      4.80 o 
   3   7   4     1018.06     1032.74     25.62 o 
   4   7   4       83.93       79.84      2.67 o 
   5   7   4        0.83       -0.36      1.03 o 
   6   7   4      107.32      115.61      3.65 o 
   7   7   4        1.26       -0.88      1.05 o 
   8   7   4       28.15       27.28      3.59 o 
  -6   8   4        0.26        0.18      1.59 o 
  -5   8   4       46.43       48.25      2.26 o 
  -4   8   4       79.44       68.60      2.63 o 
  -3   8   4       28.56       31.24      3.30 o 
  -2   8   4       27.47       26.82      1.55 o 
  -1   8   4        0.35       -0.76      0.51 o 
   0   8   4       48.85       57.44      1.65 o 
   1   8   4        0.62       -0.09      0.69 o 
   2   8   4       59.71       63.89      1.74 o 
   3   8   4        6.84        7.16      0.92 o 
   4   8   4       12.08       11.87      1.15 o 
   5   8   4        4.22        4.76      1.05 o 
   6   8   4        0.82       -0.40      0.97 o 
   7   8   4        5.93        3.43      1.25 o 
  -5   9   4        4.15        1.49      1.03 o 
  -4   9   4       23.86       19.94      3.97 o 
  -3   9   4        0.08       -0.39      0.87 o 
  -2   9   4      125.88      136.94      3.95 o 
  -1   9   4        4.61        3.01      0.58 o 
   0   9   4      130.94      139.09      3.09 o 
   1   9   4       17.70       14.54      1.02 o 
   2   9   4       97.19       98.42      3.09 o 
   3   9   4       14.26       12.51      1.18 o 
   4   9   4       74.79       75.36      4.93 o 
   5   9   4       11.12       11.97      1.34 o 
   6   9   4       27.40       25.21      2.77 o 
   7   9   4        0.55       -1.53      1.23 o 
  -4  10   4        8.09        5.86      1.10 o 
  -3  10   4       91.31       92.79      7.23 o 
  -2  10   4       67.11       66.46      6.12 o 
  -1  10   4        6.56        5.69      0.70 o 
   0  10   4        0.03       -0.33      0.52 o 
   1  10   4        1.15        1.01      0.56 o 
   2  10   4       21.54       20.89      1.72 o 
   3  10   4       11.35       11.89      1.24 o 
   4  10   4       20.41       20.51      1.83 o 
   5  10   4       56.43       64.54      2.79 o 
   6  10   4       30.55       36.12      2.41 o 
   7  10   4        1.25       -0.33      1.26 o 
  -4  11   4        0.62        0.29      1.54 o 
  -3  11   4       15.26       13.71      1.39 o 
  -2  11   4        0.01       -0.14      1.20 o 
  -1  11   4        5.79        7.94      1.83 o 
   0  11   4       20.85       21.04      1.34 o 
   1  11   4       13.81       15.91      1.42 o 
   2  11   4       10.51        8.84      1.76 o 
   3  11   4        4.08        3.71      1.04 o 
   4  11   4        0.88        0.14      1.34 o 
   5  11   4        1.09        0.42      1.10 o 
   6  11   4        2.45        3.10      1.29 o 
  -3  12   4       12.90       12.93      1.47 o 
  -2  12   4        0.00        0.16      1.02 o 
  -1  12   4      237.27      263.72      6.95 o 
   0  12   4       14.84       13.62      1.04 o 
   1  12   4        4.82        4.18      1.00 o 
   2  12   4      129.54      138.57      4.23 o 
   3  12   4       19.51       19.19      1.75 o 
   4  12   4        0.46        0.73      1.23 o 
   5  12   4       31.05       37.66      2.45 o 
  -1  13   4      142.27      172.15      5.17 o 
   0  13   4       37.75       40.36      3.22 o 
   1  13   4       21.47       25.50      3.22 o 
   2  13   4       13.70       14.82      1.51 o 
   3  13   4        7.32        8.86      1.45 o 
   4  13   4        0.39       -0.34      1.59 o 
  -3  -9   5        2.22        1.07      1.19 o 
  -2  -9   5       18.02       21.28      1.77 o 
  -1  -9   5        0.05        1.32      1.12 o 
   0  -9   5       66.13       64.27      2.41 o 
   1  -9   5        4.65        4.20      1.70 o 
   2  -9   5        0.15        0.18      1.10 o 
  -4  -8   5        0.62        0.68      1.52 o 
  -3  -8   5       63.88       68.26      2.38 o 
  -2  -8   5       56.53       54.17      3.07 o 
  -1  -8   5       99.35       99.92      2.88 o 
   0  -8   5       32.53       33.58      1.80 o 
   1  -8   5       29.29       30.50      1.71 o 
   2  -8   5        6.61        6.85      1.22 o 
   3  -8   5        0.92        1.68      1.07 o 
  -5  -7   5        5.32        6.99      1.72 o 
  -4  -7   5        1.40        1.68      1.11 o 
  -3  -7   5       50.16       61.87      4.57 o 
  -2  -7   5       67.23       79.51      2.46 o 
  -1  -7   5      130.84      127.11      3.23 o 
   0  -7   5       18.40       19.20      1.38 o 
   1  -7   5       20.22       14.87      1.13 o 
   2  -7   5        3.21        3.27      1.02 o 
   3  -7   5        0.95       -0.13      0.93 o 
   4  -7   5       63.86       78.86      5.45 o 
  -6  -6   5       32.69       33.53      2.38 o 
  -5  -6   5       76.66       76.24      3.09 o 
  -4  -6   5        5.65        4.49      0.88 o 
  -3  -6   5        0.21       -0.14      1.56 o 
  -2  -6   5      302.87      361.15     12.54 o 
  -1  -6   5       12.66       12.92      1.02 o 
   0  -6   5      145.26      135.08      3.25 o 
   1  -6   5      118.51      108.63      5.16 o 
   2  -6   5       58.07       52.67      1.89 o 
   3  -6   5        0.00       -0.23      0.81 o 
   4  -6   5        0.33        0.31      0.94 o 
   5  -6   5       41.77       46.10      2.54 o 
  -6  -5   5        0.00       -0.21      1.06 o 
  -5  -5   5      236.31      227.35      6.06 o 
  -4  -5   5      441.06      409.43      8.02 o 
  -3  -5   5        0.67        0.86      0.96 o 
  -2  -5   5        3.26       24.31      2.43 o 
  -1  -5   5     1170.80     1184.97     21.51 o 
   0  -5   5      146.26      140.76      4.22 o 
   1  -5   5       52.99       55.48      1.85 o 
   2  -5   5      189.06      159.75      4.88 o 
   3  -5   5       37.29       34.08      1.96 o 
   4  -5   5       24.56       26.70      1.88 o 
   5  -5   5      166.84      219.11      6.13 o 
   6  -5   5       27.97       36.54      2.36 o 
  -7  -4   5       10.92        5.98      2.32 o 
  -6  -4   5       24.91       26.71      2.61 o 
  -5  -4   5        3.54        1.57      0.80 o 
  -4  -4   5       89.74       95.45      3.17 o 
  -3  -4   5      177.18      167.62      4.16 o 
  -2  -4   5       20.78       20.90      1.27 o 
  -1  -4   5       13.65       13.96      1.04 o 
   0  -4   5       52.21       52.28      1.66 o 
   1  -4   5       16.22       14.05      1.02 o 
   2  -4   5      170.58      168.94      4.43 o 
   3  -4   5       53.23       43.09      1.61 o 
   4  -4   5        5.51        5.33      1.88 o 
   5  -4   5        0.12        0.42      0.96 o 
   6  -4   5        1.76        1.57      1.52 o 
  -7  -3   5       30.14       23.66      2.75 o 
  -6  -3   5        6.15        4.12      1.11 o 
  -5  -3   5       16.45       14.18      1.10 o 
  -4  -3   5       99.13       85.70      2.33 o 
  -3  -3   5        4.02        4.83      0.69 o 
  -2  -3   5      255.74      265.62      5.27 o 
  -1  -3   5      315.83      297.54      5.79 o 
   0  -3   5       12.23       15.92      1.06 o 
   1  -3   5        7.15        6.34      0.62 o 
   2  -3   5       38.12       33.13      1.32 o 
   3  -3   5      362.62      384.39     13.33 o 
   4  -3   5       85.28       81.60      2.85 o 
   5  -3   5        6.73        4.33      0.97 o 
   6  -3   5       19.30       20.55      1.80 o 
   7  -3   5       71.12       82.34      3.71 o 
  -6  -2   5       42.18       41.47      2.16 o 
  -5  -2   5       11.13        7.82      0.85 o 
  -4  -2   5      232.16      232.60      4.77 o 
  -3  -2   5      121.17      135.08      3.33 o 
  -2  -2   5       79.81       87.45      2.15 o 
  -1  -2   5      258.30      296.11      5.69 o 
   0  -2   5      115.07      116.92      2.58 o 
   1  -2   5      167.65      208.68      4.17 o 
   2  -2   5      220.84      241.67      4.75 o 
   3  -2   5       25.09       20.40      1.25 o 
   4  -2   5      262.18      273.17      6.84 o 
   5  -2   5       18.03       16.34      1.70 o 
   6  -2   5      101.03      104.37      3.48 o 
  -7  -1   5        2.38       -2.45      1.63 o 
  -6  -1   5        2.09        0.87      2.30 o 
  -5  -1   5      119.75      117.77      2.86 o 
  -4  -1   5      240.87      236.07      4.79 o 
  -3  -1   5        7.95        8.55      0.69 o 
  -2  -1   5        5.62        7.00      0.58 o 
  -1  -1   5       75.60       71.14      1.74 o 
   0  -1   5      326.65      394.10      7.33 o 
   1  -1   5       88.75       89.24      2.03 o 
   2  -1   5      272.53      288.83      5.52 o 
   3  -1   5       16.40       16.60      1.18 o 
   4  -1   5        8.29        7.53      1.08 o 
   5  -1   5      295.41      272.62      6.84 o 
   6  -1   5       12.93       12.05      1.22 o 
   7  -1   5        2.09        3.26      1.56 o 
  -7   0   5        1.14        2.14      1.56 o 
  -6   0   5       28.41       29.16      3.15 o 
  -5   0   5      294.77      305.61      6.02 o 
  -4   0   5       40.38       41.00      1.51 o 
  -3   0   5      327.11      369.08     11.88 o 
  -2   0   5      587.52      681.99     12.38 o 
  -1   0   5       30.83       31.13      1.03 o 
   0   0   5      319.05      367.17      9.12 o 
   1   0   5      438.81      515.37     11.59 o 
   2   0   5      352.27      401.08      7.43 o 
   3   0   5       49.26       43.44      1.32 o 
   4   0   5       20.45       23.42      1.43 o 
   5   0   5      115.15      116.97      4.06 o 
   6   0   5        2.95        1.09      0.86 o 
   7   0   5        3.71        6.16      1.67 o 
   8   0   5       14.51       15.51      2.39 o 
  -7   1   5       31.31       40.98      3.30 o 
  -6   1   5       15.17       17.94      1.61 o 
  -5   1   5       84.04       90.04      2.87 o 
  -4   1   5      926.65      987.60     17.82 o 
  -3   1   5        5.13        8.78      0.60 o 
  -2   1   5       13.94       13.94      0.85 o 
  -1   1   5     2946.27     3505.61     61.89 o 
   0   1   5      156.15      195.51      5.41 o 
   1   1   5       41.70       45.24      1.50 o 
   2   1   5     2131.64     2329.91     41.23 o 
   3   1   5      202.80      242.02      4.65 o 
   4   1   5        5.19        4.67      0.51 o 
   5   1   5     1034.79     1010.31     24.41 o 
   6   1   5      748.87      776.50     24.82 o 
   7   1   5        5.43        4.38      1.59 o 
   8   1   5        0.52        0.25      1.63 o 
  -7   2   5       12.44       11.85      1.99 o 
  -6   2   5        8.59        7.79      1.08 o 
  -5   2   5       37.36       36.17      1.79 o 
  -4   2   5       43.37       48.91      2.75 o 
  -3   2   5       18.40       10.25      0.69 o 
  -2   2   5      437.63      495.22      9.02 o 
  -1   2   5      111.08      136.65      4.73 o 
   0   2   5      363.13      378.67      8.61 o 
   1   2   5       80.78       71.86      2.02 o 
   2   2   5        1.94        2.71      0.44 o 
   3   2   5      150.13      170.03      4.11 o 
   4   2   5      233.19      220.83      4.35 o 
   5   2   5        0.02        0.48      0.52 o 
   6   2   5      415.62      449.56     15.00 o 
   7   2   5      233.88      236.36      8.80 o 
   8   2   5        0.58       -1.88      1.49 o 
  -7   3   5        3.01        2.79      1.70 o 
  -6   3   5       11.76       13.40      1.19 o 
  -5   3   5       15.53       12.73      1.40 o 
  -4   3   5       46.08       47.75      3.42 o 
  -3   3   5        3.64        2.37      0.66 o 
  -2   3   5      201.13      214.14      4.09 o 
  -1   3   5        2.99        0.76      0.43 o 
   0   3   5        0.86        1.41      0.41 o 
   1   3   5       24.75       21.10      0.89 o 
   2   3   5       38.62       33.85      1.09 o 
   3   3   5        0.40       -0.39      0.49 o 
   4   3   5        2.42        0.69      0.73 o 
   5   3   5      167.47      159.66      4.13 o 
   6   3   5       48.26       35.58      3.01 o 
   7   3   5        4.83        2.50      1.52 o 
   8   3   5        7.22        4.78      1.78 o 
  -7   4   5        0.25       -2.17      1.45 o 
  -6   4   5        1.04        0.65      1.30 o 
  -5   4   5      170.78      182.19      5.44 o 
  -4   4   5      200.28      208.58      7.21 o 
  -3   4   5      127.62      131.14      2.73 o 
  -2   4   5       33.42       27.43      0.91 o 
  -1   4   5       54.15       51.41      2.32 o 
   0   4   5        3.40        2.53      0.62 o 
   1   4   5       12.18        8.57      0.91 o 
   2   4   5       77.71       56.24      1.33 o 
   3   4   5       21.00       23.18      1.15 o 
   4   4   5      267.35      217.02      5.21 o 
   5   4   5       87.89       76.69      3.70 o 
   6   4   5       18.93       16.46      3.26 o 
   7   4   5        5.60        2.86      1.59 o 
   8   4   5       11.36        9.78      2.10 o 
  -7   5   5        9.04        6.78      1.81 o 
  -6   5   5      134.31      130.95      5.87 o 
  -5   5   5       49.57       48.96      4.29 o 
  -4   5   5        0.64       -1.09      0.94 o 
  -3   5   5       79.24       83.40      3.00 o 
  -2   5   5      188.34      187.71      5.96 o 
  -1   5   5       16.72       16.84      0.90 o 
   0   5   5        3.20        4.23      0.37 o 
   1   5   5      196.04      184.64      4.33 o 
   2   5   5      369.64      337.22      6.24 o 
   3   5   5      360.78      332.79      7.60 o 
   4   5   5       56.01       52.96      1.95 o 
   5   5   5       30.10       27.84      1.60 o 
   6   5   5        6.81        5.44      0.92 o 
   7   5   5       51.03       54.82      3.70 o 
   8   5   5       18.21       18.37      2.39 o 
  -6   6   5       17.47       19.35      2.54 o 
  -5   6   5        3.54        2.03      1.34 o 
  -4   6   5      167.79      163.81      4.35 o 
  -3   6   5        5.69        3.26      0.64 o 
  -2   6   5        4.60        3.41      0.47 o 
  -1   6   5       15.80        9.96      0.81 o 
   0   6   5        0.14       -0.56      0.37 o 
   1   6   5       35.79       29.42      2.10 o 
   2   6   5       65.55       57.75      3.96 o 
   3   6   5       10.01       10.49      0.87 o 
   4   6   5      152.82      160.49      4.20 o 
   5   6   5       30.50       34.48      2.14 o 
   6   6   5       37.40       40.97      2.52 o 
   7   6   5        1.27       -0.79      0.90 o 
   8   6   5       16.96       15.11      2.43 o 
  -6   7   5       19.13       12.10      2.03 o 
  -5   7   5        4.71        6.96      1.63 o 
  -4   7   5       91.47       80.55      2.67 o 
  -3   7   5       70.56       63.15      2.22 o 
  -2   7   5       35.00       37.98      1.28 o 
  -1   7   5       28.75       39.52      1.24 o 
   0   7   5       22.86       21.27      0.96 o 
   1   7   5        0.17       -0.47      0.33 o 
   2   7   5       71.89       66.20      2.00 o 
   3   7   5       27.46       23.23      2.92 o 
   4   7   5        0.09       -0.50      0.68 o 
   5   7   5      103.10      106.72      3.30 o 
   6   7   5      155.76      166.81      4.69 o 
   7   7   5       11.67        7.14      1.28 o 
   8   7   5        0.01       -2.66      1.78 o 
  -6   8   5        1.05        1.12      1.67 o 
  -5   8   5        1.14        0.14      1.41 o 
  -4   8   5      154.73      129.87      3.84 o 
  -3   8   5       47.82       46.20      2.66 o 
  -2   8   5       12.18        8.55      0.67 o 
  -1   8   5      371.23      370.51      7.02 o 
   0   8   5        5.31        5.36      0.57 o 
   1   8   5      294.04      281.02     10.42 o 
   2   8   5       28.50       25.29      1.12 o 
   3   8   5        9.36        9.58      1.00 o 
   4   8   5        3.70        4.27      0.89 o 
   5   8   5        0.45       -0.22      0.82 o 
   6   8   5        3.37        2.36      1.02 o 
   7   8   5       37.43       39.13      2.39 o 
  -5   9   5       74.74       78.56      4.57 o 
  -4   9   5       18.19        9.06      1.88 o 
  -3   9   5       62.03       57.51      2.35 o 
  -2   9   5        5.25        4.59      1.52 o 
  -1   9   5        0.25       -0.42      0.49 o 
   0   9   5      179.36      194.22      4.04 o 
   1   9   5       15.16       12.47      0.85 o 
   2   9   5      259.47      254.77      6.28 o 
   4   9   5        2.72        1.81      0.92 o 
   5   9   5        7.89        8.57      1.20 o 
   6   9   5        5.03        5.48      1.26 o 
   7   9   5        9.91       10.56      1.53 o 
  -4  10   5        5.40        2.68      1.63 o 
  -3  10   5       12.21        9.41      1.49 o 
  -2  10   5       55.53       58.93      3.04 o 
  -1  10   5        5.96        5.31      0.68 o 
   0  10   5       13.51       11.36      0.83 o 
   1  10   5        1.22        1.09      0.58 o 
   2  10   5       82.40       89.22      3.00 o 
   3  10   5      129.55      128.44      3.86 o 
   4  10   5       18.82       24.53      1.96 o 
   5  10   5        2.16       -0.25      1.00 o 
   6  10   5       28.58       31.93      3.22 o 
   7  10   5        3.49        2.68      1.34 o 
  -4  11   5        6.98        8.30      2.03 o 
  -3  11   5        2.80        0.11      1.56 o 
  -2  11   5        1.01       -0.24      1.56 o 
  -1  11   5       15.08       14.62      3.03 o 
   0  11   5       47.59       48.90      1.74 o 
   1  11   5       44.99       46.75      2.14 o 
   2  11   5        7.78        7.50      1.10 o 
   3  11   5        4.05        4.52      1.07 o 
   4  11   5       11.81       10.83      1.33 o 
   5  11   5        0.67        1.47      1.12 o 
   6  11   5        1.50       -0.44      1.27 o 
  -3  12   5        7.83        5.69      1.88 o 
  -2  12   5        0.00       -0.56      1.40 o 
  -1  12   5       23.36       23.31      4.49 o 
   0  12   5       43.14       47.12      1.80 o 
   1  12   5        4.21        4.55      1.01 o 
   2  12   5        0.34        0.12      0.93 o 
   3  12   5       17.70       17.55      3.33 o 
   4  12   5        6.03        8.97      2.05 o 
   5  12   5       11.31        9.96      1.45 o 
  -1  13   5       29.43       28.73      6.34 o 
   0  13   5        0.33        2.17      1.38 o 
   1  13   5       51.14       52.79      3.13 o 
   2  13   5       11.69       11.09      1.33 o 
   3  13   5        3.70        3.11      2.14 o 
   4  13   5        0.00        0.74      1.16 o 
   1  14   5        4.62        3.58      1.36 o 
   2  14   5       62.99       74.16      3.37 o 
  -3  -8   6        9.37        8.40      1.10 o 
  -2  -8   6        2.77        3.65      0.95 o 
  -1  -8   6       12.12       12.70      1.17 o 
   0  -8   6       26.93       28.78      2.21 o 
   1  -8   6        0.12       -0.55      0.80 o 
   2  -8   6        0.13       -0.48      0.98 o 
  -4  -7   6        2.97        4.07      2.36 o 
  -3  -7   6       10.19       11.94      1.13 o 
  -2  -7   6       23.09       25.78      1.61 o 
  -1  -7   6        0.03        0.33      0.74 o 
   0  -7   6        3.70        5.11      0.90 o 
   1  -7   6        0.07        0.59      0.78 o 
   2  -7   6        4.64        4.77      1.10 o 
   3  -7   6       31.02       31.65      2.21 o 
  -5  -6   6        0.05        0.07      1.85 o 
  -4  -6   6       15.75       14.03      1.16 o 
  -3  -6   6        3.99        5.33      0.89 o 
  -2  -6   6        0.19        1.62      0.77 o 
  -1  -6   6       52.18       53.94      1.99 o 
   0  -6   6       14.16       12.69      1.04 o 
   1  -6   6        7.66        8.83      0.94 o 
   2  -6   6       43.39       43.86      1.83 o 
   3  -6   6       41.86       43.56      2.32 o 
   4  -6   6       19.34       20.30      2.93 o 
  -6  -5   6       16.95       14.74      1.61 o 
  -5  -5   6       16.28       14.08      2.99 o 
  -4  -5   6       28.85       27.85      1.59 o 
  -3  -5   6        3.78        3.39      0.92 o 
  -2  -5   6      563.80      557.07     10.60 o 
  -1  -5   6      183.10      175.83      3.96 o 
   0  -5   6       22.47       21.71      1.42 o 
   1  -5   6        2.41        1.40      0.65 o 
   2  -5   6      168.40      156.73      5.11 o 
   3  -5   6        0.63        0.56      0.84 o 
   4  -5   6        0.02        0.31      1.09 o 
   5  -5   6       23.28       27.89      2.13 o 
  -6  -4   6        0.67        0.11      1.11 o 
  -5  -4   6        2.06        3.03      0.85 o 
  -4  -4   6        6.32        7.14      1.14 o 
  -3  -4   6       24.98       24.03      1.58 o 
  -2  -4   6        4.34        4.72      0.75 o 
  -1  -4   6     1952.69     1940.14     34.69 o 
   0  -4   6      146.27      123.65      5.66 o 
   1  -4   6        0.09       -0.80      0.54 o 
   2  -4   6      324.81      287.67      5.81 o 
   3  -4   6      163.47      135.09      4.04 o 
   4  -4   6       10.50       12.17      1.29 o 
   5  -4   6        9.07       11.15      1.32 o 
   6  -4   6       49.36       61.84      2.85 o 
  -6  -3   6        0.52       -1.47      0.98 o 
  -5  -3   6        4.02        3.96      0.84 o 
  -4  -3   6        7.17        5.52      0.83 o 
  -3  -3   6       18.67       18.33      1.17 o 
  -2  -3   6      128.52      123.64      2.92 o 
  -1  -3   6      313.94      314.02      6.17 o 
   0  -3   6      142.72      149.05      3.30 o 
   1  -3   6      483.41      465.63     12.67 o 
   2  -3   6       17.04       15.46      1.05 o 
   3  -3   6       92.65       88.17      2.39 o 
   4  -3   6       45.03       35.32      2.68 o 
   5  -3   6       13.28       19.65      1.70 o 
   6  -3   6       31.51       36.82      2.25 o 
  -6  -2   6        0.48       -0.08      0.88 o 
  -5  -2   6        7.32        5.73      0.85 o 
  -4  -2   6       47.71       56.74      1.86 o 
  -3  -2   6      373.61      395.53      7.59 o 
  -2  -2   6      152.54      165.86      3.56 o 
  -1  -2   6       32.13       22.48      1.15 o 
   0  -2   6        0.13        1.73      0.50 o 
   1  -2   6        1.38        1.54      0.48 o 
   2  -2   6       13.34       14.93      1.06 o 
   3  -2   6       32.49       23.84      1.61 o 
   4  -2   6      109.09      110.47      3.43 o 
   5  -2   6        0.36        0.20      0.80 o 
   6  -2   6        0.03       -1.30      0.87 o 
  -6  -1   6       34.00       41.67      3.08 o 
  -5  -1   6       54.05       45.27      1.98 o 
  -4  -1   6        0.68        0.50      0.61 o 
  -3  -1   6        8.96        5.93      0.70 o 
  -2  -1   6       81.29       95.34      2.88 o 
  -1  -1   6       90.60      107.31      4.13 o 
   0  -1   6       38.41       46.32      1.39 o 
   1  -1   6      540.40      597.86     10.97 o 
   2  -1   6      182.32      190.04      3.88 o 
   3  -1   6      218.32      224.59      4.52 o 
   4  -1   6       21.63       19.66      1.17 o 
   5  -1   6      232.34      230.92      6.03 o 
   6  -1   6        0.01       -1.23      0.84 o 
   7  -1   6       21.31       29.20      3.04 o 
  -7   0   6        4.33        4.46      1.67 o 
  -6   0   6       52.65       58.23      3.59 o 
  -5   0   6        7.55        7.45      1.63 o 
  -4   0   6       13.41       13.47      1.34 o 
  -3   0   6        6.03        5.55      0.65 o 
  -2   0   6      475.65      555.59     10.23 o 
  -1   0   6       56.48       51.73      1.41 o 
   0   0   6      471.19      470.16      8.65 o 
   1   0   6        7.09        7.76      0.54 o 
   2   0   6      265.04      303.80      5.80 o 
   3   0   6       43.75       45.55      1.40 o 
   4   0   6       41.28       37.83      3.02 o 
   5   0   6        2.60        3.19      0.86 o 
   6   0   6        0.00       -1.16      1.05 o 
   7   0   6        0.21        1.27      1.49 o 
  -7   1   6        3.31        1.85      1.67 o 
  -6   1   6       42.90       45.76      3.22 o 
  -5   1   6        3.41        1.42      1.49 o 
  -4   1   6       36.04       34.59      1.75 o 
  -3   1   6      248.19      255.24      5.03 o 
  -2   1   6       77.70       80.07      1.92 o 
  -1   1   6      263.83      318.49      5.97 o 
   0   1   6      771.02      851.20     15.30 o 
   1   1   6      150.42      147.81      3.77 o 
   2   1   6       41.52       45.57      1.32 o 
   3   1   6      281.58      289.33      6.45 o 
   4   1   6       11.64        8.44      0.68 o 
   5   1   6      349.12      344.73     11.92 o 
   6   1   6        2.13        1.78      1.34 o 
   7   1   6        6.07        3.51      1.70 o 
  -7   2   6        8.17        4.38      1.88 o 
  -6   2   6       26.47       27.07      2.72 o 
  -5   2   6      281.47      294.29     10.65 o 
  -4   2   6       30.29       25.42      1.60 o 
  -3   2   6      178.88      194.22      4.51 o 
  -2   2   6        3.37        3.20      0.46 o 
  -1   2   6       91.53       99.59      2.78 o 
   0   2   6        0.09        1.42      0.52 o 
   1   2   6      237.36      259.37      4.89 o 
   2   2   6        0.77        0.85      0.34 o 
   3   2   6        1.94        1.38      0.50 o 
   4   2   6       37.44       35.23      1.24 o 
   5   2   6       11.53       11.68      0.82 o 
   6   2   6      410.85      453.87     15.15 o 
   7   2   6       47.42       52.72      3.55 o 
   8   2   6        5.74        4.96      1.88 o 
  -7   3   6      199.39      250.45      9.86 o 
  -6   3   6        0.99       -0.18      1.45 o 
  -5   3   6        1.52        3.59      1.45 o 
  -4   3   6     2672.42     2802.52     61.63 o 
  -3   3   6      128.27      125.77      2.71 o 
  -2   3   6      339.31      360.31     12.25 o 
  -1   3   6      426.04      496.78     11.29 o 
   0   3   6      196.84      200.05      4.86 o 
   1   3   6       94.10       91.66      2.55 o 
   2   3   6       71.89       77.57      2.01 o 
   3   3   6      179.37      180.05      3.58 o 
   4   3   6        0.63       -0.18      0.38 o 
   5   3   6       77.65       77.02      2.50 o 
   6   3   6      150.76      163.23      6.52 o 
   7   3   6       21.07       24.24      2.79 o 
   8   3   6        8.71        7.94      1.96 o 
  -7   4   6        2.06        1.12      1.81 o 
  -6   4   6        0.04       -2.01      1.34 o 
  -5   4   6       99.51       93.88      4.49 o 
  -4   4   6        0.95        1.05      1.09 o 
  -3   4   6      289.41      288.72      5.50 o 
  -2   4   6       71.16       64.27      2.10 o 
  -1   4   6       81.52       92.45      2.67 o 
   0   4   6      227.30      236.49      5.69 o 
   1   4   6       38.21       40.23      1.29 o 
   2   4   6       36.07       33.87      2.30 o 
   3   4   6       62.94       53.97      2.16 o 
   4   4   6       35.39       36.70      1.55 o 
   5   4   6       23.01       20.55      2.95 o 
   6   4   6        3.80       -0.51      1.38 o 
   7   4   6       12.44       14.38      2.03 o 
   8   4   6        0.08       -2.07      1.52 o 
  -6   5   6        7.01        6.38      1.67 o 
  -5   5   6        8.27        5.07      1.45 o 
  -4   5   6       34.84       29.82      2.46 o 
  -3   5   6       46.23       45.39      1.88 o 
  -2   5   6       28.93       29.03      2.07 o 
  -1   5   6       76.54       66.58      2.10 o 
   0   5   6      390.24      382.21      8.81 o 
   1   5   6        1.27        0.67      0.37 o 
   2   5   6       68.00       71.98      1.96 o 
   3   5   6      155.32      146.81      2.97 o 
   4   5   6       21.91       21.88      1.37 o 
   5   5   6       16.25       13.65      1.81 o 
   6   5   6       14.94       12.39      2.74 o 
   7   5   6       66.99       73.45      4.28 o 
   8   5   6       38.30       44.71      3.77 o 
  -6   6   6        1.56       -0.11      1.45 o 
  -5   6   6       51.04       53.34      3.44 o 
  -4   6   6      205.04      197.00      7.65 o 
  -3   6   6      266.84      267.92      9.64 o 
  -2   6   6      541.90      531.69     18.05 o 
  -1   6   6       96.71       95.39      3.16 o 
   0   6   6       36.74       32.67      1.05 o 
   1   6   6      197.47      184.66      3.64 o 
   2   6   6      162.72      152.89      3.10 o 
   3   6   6       21.16       18.70      1.30 o 
   4   6   6       94.77       85.81      4.98 o 
   5   6   6        0.02       -0.83      0.64 o 
   6   6   6       21.79       21.51      1.50 o 
   7   6   6       22.28       21.30      5.27 o 
   8   6   6        0.84       -2.45      1.63 o 
  -6   7   6       92.02       94.57      5.04 o 
  -5   7   6        8.65        8.48      1.74 o 
  -4   7   6       29.37       26.78      2.46 o 
  -3   7   6       11.93        9.78      1.49 o 
  -2   7   6       39.72       38.01      1.47 o 
  -1   7   6      148.40      138.62      4.16 o 
   0   7   6        9.50       10.44      1.08 o 
   1   7   6        9.48        6.69      0.53 o 
   2   7   6      303.53      300.66      5.72 o 
   3   7   6       34.93       40.77      1.82 o 
   4   7   6       24.99       26.68      1.66 o 
   5   7   6       30.41       33.08      1.88 o 
   6   7   6        2.78        0.16      1.27 o 
   7   7   6        4.36       -0.88      3.21 o 
  -5   8   6        6.27        2.43      1.52 o 
  -4   8   6      204.04      186.64      7.54 o 
  -3   8   6       28.82       25.33      2.43 o 
  -2   8   6       25.84       28.70      1.19 o 
  -1   8   6      172.98      181.06      3.71 o 
   0   8   6        0.18       -0.41      0.42 o 
   1   8   6      249.45      243.78      4.89 o 
   2   8   6      372.89      399.39      7.52 o 
   3   8   6       43.07       43.59      1.97 o 
   4   8   6       38.94       39.36      1.99 o 
   5   8   6        6.04        5.33      1.05 o 
   6   8   6        1.65        0.77      1.34 o 
   7   8   6       14.74       12.50      1.46 o 
  -5   9   6       14.16       12.72      2.10 o 
  -4   9   6      109.84      101.71      5.04 o 
  -3   9   6      130.41      134.28      5.83 o 
  -2   9   6        2.41        1.56      1.16 o 
  -1   9   6      179.58      186.26      3.89 o 
   0   9   6      158.39      158.28      3.39 o 
   1   9   6        0.31        0.15      0.52 o 
   2   9   6      582.21      596.19     15.53 o 
   3   9   6     2402.45     2476.68     53.24 o 
   4   9   6        1.90        1.67      0.88 o 
   5   9   6        2.90        2.63      1.01 o 
   6   9   6      167.97      191.20      6.70 o 
   7   9   6        4.88        2.68      1.27 o 
  -4  10   6       27.81       24.42      2.83 o 
  -3  10   6        0.83       -1.90      1.27 o 
  -2  10   6        7.47        6.52      1.56 o 
  -1  10   6       22.92       26.88      1.68 o 
   0  10   6        3.25        2.71      0.59 o 
   1  10   6        0.63        0.54      0.55 o 
   2  10   6      113.19      118.84      3.55 o 
   3  10   6      144.76      148.42      4.23 o 
   4  10   6      344.58      356.63      8.63 o 
   5  10   6       49.31       46.98      2.41 o 
   6  10   6        2.26        0.32      1.32 o 
   7  10   6       31.65       37.75      2.59 o 
  -4  11   6       27.57       31.31      3.12 o 
  -3  11   6       55.19       47.47      3.62 o 
  -2  11   6       24.93       17.79      2.25 o 
  -1  11   6       19.32       17.17      1.96 o 
   0  11   6        1.56        0.78      0.62 o 
   1  11   6       13.44       17.66      1.56 o 
   2  11   6        0.07       -0.13      0.83 o 
   3  11   6       34.14       37.86      2.15 o 
   4  11   6        0.09       -0.14      0.96 o 
   5  11   6        6.14        4.68      1.20 o 
   6  11   6        1.13        0.17      2.34 o 
  -3  12   6       11.63        5.65      1.88 o 
  -2  12   6        0.30       -2.12      1.41 o 
  -1  12   6       60.91       67.98      4.13 o 
   0  12   6        0.42       -0.63      0.66 o 
   1  12   6       61.21       73.08      2.73 o 
   2  12   6        0.13        0.83      0.91 o 
   3  12   6       31.55       37.07      2.23 o 
   4  12   6        2.37        3.31      1.15 o 
   5  12   6       14.81       15.87      1.57 o 
  -1  13   6       38.27       24.86      3.15 o 
   1  13   6        0.21       -0.92      0.88 o 
   2  13   6        0.04        0.36      1.00 o 
   3  13   6        3.93        4.67      1.25 o 
   4  13   6        2.81        4.81      1.27 o 
   1  14   6        2.81        4.46      1.67 o 
   2  14   6        2.59        4.72      1.65 o 
  -1  -8   7       30.06       32.27      2.99 o 
   0  -8   7        7.81        9.98      1.43 o 
  -3  -7   7        8.10        9.04      1.12 o 
  -2  -7   7        0.14        1.46      0.84 o 
  -1  -7   7        0.41        1.09      0.80 o 
   0  -7   7        4.63        4.00      0.90 o 
   1  -7   7       26.39       26.71      2.06 o 
   2  -7   7        0.94        1.30      1.05 o 
  -4  -6   7        0.72        1.88      0.85 o 
  -3  -6   7       21.89       28.16      1.68 o 
  -2  -6   7        5.14        7.35      0.95 o 
  -1  -6   7       28.59       32.18      1.66 o 
   0  -6   7        0.01        0.22      0.69 o 
   1  -6   7      120.12      118.11      3.13 o 
   2  -6   7        8.99        5.67      1.38 o 
   3  -6   7        1.59        0.19      2.21 o 
   4  -6   7        3.66        2.00      1.17 o 
  -5  -5   7        1.49        2.03      1.59 o 
  -4  -5   7        6.29        6.87      0.95 o 
  -3  -5   7        0.01       -0.05      0.73 o 
  -2  -5   7       98.34       95.50      3.64 o 
  -1  -5   7       57.65       57.20      2.01 o 
   0  -5   7      156.94      140.62      3.39 o 
   1  -5   7       71.02       70.98      2.21 o 
   2  -5   7       33.42       34.76      3.15 o 
   3  -5   7       12.03       12.16      1.34 o 
   4  -5   7        2.40        2.12      1.04 o 
  -5  -4   7        3.11        2.25      1.23 o 
  -4  -4   7       13.01       10.25      1.01 o 
  -3  -4   7        2.80        1.90      0.74 o 
  -2  -4   7       73.94       75.60      2.61 o 
  -1  -4   7      129.30      135.75      3.26 o 
   0  -4   7      161.13      145.86      3.74 o 
   1  -4   7       11.20       11.91      0.94 o 
   2  -4   7       27.99       20.67      1.56 o 
   3  -4   7        6.32        7.01      1.11 o 
   4  -4   7        1.40        1.26      1.16 o 
   5  -4   7       72.68       86.93      3.33 o 
  -6  -3   7        2.61        3.30      1.52 o 
  -5  -3   7       44.41       36.48      2.11 o 
  -4  -3   7       98.21       85.27      2.45 o 
  -3  -3   7        3.03        2.54      0.73 o 
  -2  -3   7        0.05       -0.80      0.59 o 
  -1  -3   7      408.79      406.42      7.88 o 
   0  -3   7        5.64        2.19      1.07 o 
   1  -3   7      142.92      138.56      3.21 o 
   2  -3   7      101.89       90.28      2.43 o 
   3  -3   7      101.94       95.47      3.14 o 
   4  -3   7        0.02        0.01      0.85 o 
   5  -3   7        4.46        1.98      0.98 o 
   6  -3   7       45.61       49.77      2.61 o 
  -6  -2   7        4.10        5.70      1.15 o 
  -5  -2   7        1.78        1.12      0.90 o 
  -4  -2   7      409.41      371.04      7.30 o 
  -3  -2   7      454.60      415.45      8.00 o 
  -2  -2   7       12.34       14.42      1.07 o 
  -1  -2   7       24.40       27.58      1.35 o 
   0  -2   7     1596.16     1771.66     32.40 o 
   1  -2   7      120.33      121.32      2.87 o 
   2  -2   7       66.64       70.93      2.03 o 
   3  -2   7      215.75      195.80      7.61 o 
   4  -2   7       26.57       23.02      1.70 o 
   5  -2   7        7.26        6.22      1.08 o 
   6  -2   7      141.37      163.92      4.92 o 
  -6  -1   7       24.20       28.44      2.83 o 
  -5  -1   7       32.14       36.08      2.00 o 
  -4  -1   7        0.00       -1.12      0.75 o 
  -3  -1   7      165.93      155.08      4.32 o 
  -2  -1   7      199.79      166.46      3.56 o 
  -1  -1   7        2.43        1.68      0.44 o 
   0  -1   7       22.41       22.14      1.13 o 
   1  -1   7       68.00       71.49      1.91 o 
   2  -1   7        3.40        3.35      0.93 o 
   3  -1   7      124.09      126.24      2.91 o 
   4  -1   7       83.57       75.34      2.49 o 
   5  -1   7        6.28        6.43      1.02 o 
   6  -1   7        0.93       -0.46      0.91 o 
  -6   0   7       28.72       30.00      2.90 o 
  -5   0   7        8.44       10.07      1.12 o 
  -4   0   7       30.35       29.68      1.75 o 
  -3   0   7      100.54       92.66      2.33 o 
  -2   0   7        0.15       -0.07      0.48 o 
  -1   0   7      341.57      378.93      7.16 o 
   0   0   7      312.37      302.66      5.81 o 
   1   0   7        9.52       12.17      0.80 o 
   2   0   7        2.74        2.08      0.58 o 
   3   0   7       49.05       45.58      1.83 o 
   4   0   7      224.09      213.13      7.61 o 
   5   0   7       51.66       44.93      2.10 o 
   7   0   7       21.36       25.76      3.01 o 
  -7   1   7        1.86       -1.52      1.63 o 
  -6   1   7        1.00        1.56      1.45 o 
  -5   1   7       45.17       44.71      2.12 o 
  -4   1   7       33.06       28.13      2.26 o 
  -3   1   7      284.98      279.46      6.90 o 
  -2   1   7      184.40      219.11      4.38 o 
  -1   1   7       89.31      109.81      2.42 o 
   0   1   7      277.45      306.95      6.46 o 
   1   1   7       41.29       37.23      1.22 o 
   2   1   7      180.20      194.98      4.67 o 
   3   1   7       93.16       93.59      2.24 o 
   4   1   7       55.67       42.24      1.82 o 
   5   1   7      148.92      157.25      4.27 o 
   6   1   7        4.01        1.70      1.41 o 
   7   1   7       54.36       65.66      4.13 o 
  -7   2   7       25.00       26.89      3.15 o 
  -6   2   7        0.91       -0.25      1.45 o 
  -5   2   7        1.63        0.87      1.30 o 
  -4   2   7      120.58      114.76      3.44 o 
  -3   2   7      254.30      246.39      6.17 o 
  -2   2   7       15.50       15.83      1.63 o 
  -1   2   7        5.19        6.49      1.12 o 
   0   2   7       38.90       37.34      1.59 o 
   1   2   7      318.50      340.67      6.38 o 
   2   2   7        3.10        2.85      0.62 o 
   3   2   7      326.55      342.12      8.03 o 
   4   2   7        1.09        0.83      0.60 o 
   5   2   7        8.97        9.70      0.80 o 
   6   2   7      203.40      219.18      8.30 o 
   7   2   7        8.01        6.63      1.81 o 
  -6   3   7        3.37        1.45      1.56 o 
  -5   3   7       23.11       24.13      2.61 o 
  -4   3   7      275.65      281.24      6.97 o 
  -3   3   7       21.67       19.55      2.83 o 
  -2   3   7      328.02      349.36      8.22 o 
  -1   3   7      446.24      519.68     11.89 o 
   0   3   7        7.16        5.39      0.73 o 
   1   3   7      148.28      125.51      4.94 o 
   2   3   7      202.00      190.24      3.77 o 
   3   3   7      162.98      149.08      3.14 o 
   4   3   7       16.15       17.22      1.01 o 
   5   3   7        3.44        4.22      0.79 o 
   6   3   7       36.05       38.55      3.19 o 
   7   3   7        4.99        1.56      1.56 o 
  -6   4   7       40.92       44.24      3.48 o 
  -5   4   7       22.27       26.34      2.75 o 
  -4   4   7      115.82      120.22      5.44 o 
  -3   4   7      826.06      888.02     26.23 o 
  -2   4   7        0.00       -0.35      0.57 o 
  -1   4   7       12.36       17.28      1.23 o 
   0   4   7     1433.95     1524.14     33.52 o 
   1   4   7      118.76      135.15      3.56 o 
   2   4   7        0.37       -0.18      0.32 o 
   3   4   7     1051.68     1016.40     18.27 o 
   4   4   7       57.28       60.41      2.07 o 
   5   4   7        0.08       -0.94      0.63 o 
   6   4   7      639.18      659.29     26.81 o 
   7   4   7      320.45      362.74     12.68 o 
   8   4   7        0.26       -1.41      1.59 o 
  -6   5   7       10.42        9.09      1.96 o 
  -5   5   7       24.05       23.88      2.57 o 
  -4   5   7       32.21       32.72      2.75 o 
  -3   5   7       15.84       21.02      2.28 o 
  -2   5   7       38.03       33.02      1.63 o 
  -1   5   7      221.64      235.59      5.78 o 
   0   5   7        4.98        3.60      0.65 o 
   1   5   7      243.40      240.37      5.10 o 
   2   5   7       50.72       43.10      1.57 o 
   3   5   7        5.68        3.80      0.87 o 
   4   5   7       79.83       81.73      2.55 o 
   5   5   7       91.12       86.80      4.80 o 
   6   5   7        3.32        4.86      1.56 o 
   7   5   7      272.74      325.27     11.67 o 
   8   5   7      107.52      125.12      6.20 o 
  -6   6   7        6.83        7.54      1.88 o 
  -5   6   7        9.89       12.03      1.88 o 
  -4   6   7       31.24       32.28      2.68 o 
  -3   6   7       40.45       40.04      2.75 o 
  -2   6   7       32.53       37.37      3.28 o 
  -1   6   7       67.10       70.50      3.37 o 
   0   6   7       14.07       10.45      1.58 o 
   1   6   7       14.75       16.92      0.90 o 
   2   6   7       11.66        7.56      0.76 o 
   3   6   7        5.07        4.16      0.66 o 
   4   6   7        0.12        0.33      0.59 o 
   5   6   7        3.78        2.77      0.77 o 
   6   6   7       66.55       66.43      2.57 o 
   7   6   7       15.41       11.59      2.17 o 
  -6   7   7        0.05       -0.76      1.52 o 
  -5   7   7        1.52       -0.07      1.34 o 
  -4   7   7       88.60       85.87      4.35 o 
  -3   7   7      119.60      117.29      5.11 o 
  -2   7   7       35.95       34.82      1.67 o 
  -1   7   7       12.92       10.41      1.01 o 
   0   7   7       16.15       14.08      1.15 o 
   1   7   7        3.05        3.36      0.49 o 
   2   7   7        0.40        0.03      0.43 o 
   3   7   7       27.00       22.62      1.45 o 
   4   7   7        7.32        8.41      0.92 o 
   5   7   7       76.19       70.17      2.55 o 
   6   7   7       29.11       29.36      2.61 o 
   7   7   7        8.06        8.14      3.13 o 
  -5   8   7      111.05      104.43      5.25 o 
  -4   8   7       36.18       33.55      2.90 o 
  -3   8   7        5.11        3.44      1.30 o 
  -2   8   7       64.97       71.45      3.73 o 
  -1   8   7       68.55       73.84      2.48 o 
   0   8   7        5.06        4.65      1.40 o 
   1   8   7        0.61        0.55      0.47 o 
   2   8   7       42.28       42.79      1.43 o 
   3   8   7      103.16       94.98      2.91 o 
   4   8   7       73.05       74.74      2.64 o 
   5   8   7       24.95       25.87      1.78 o 
   6   8   7       18.21       18.88      1.56 o 
   7   8   7        4.10        1.26      1.27 o 
  -5   9   7       13.72       13.55      2.10 o 
  -4   9   7        0.08       -0.43      1.34 o 
  -3   9   7      129.00      129.79      5.72 o 
  -2   9   7        0.00       -0.47      1.01 o 
  -1   9   7        6.17        6.60      0.89 o 
   0   9   7        0.22       -0.18      0.61 o 
   1   9   7        0.06        0.14      0.51 o 
   2   9   7       18.38       16.81      2.50 o 
   3   9   7       28.29       25.86      4.40 o 
   4   9   7        0.05        0.14      0.82 o 
   5   9   7       52.77       57.60      2.52 o 
   6   9   7       10.73        8.74      1.31 o 
   7   9   7       18.43       19.94      1.81 o 
  -4  10   7        4.28        6.30      1.74 o 
  -3  10   7       51.41       49.39      3.41 o 
  -2  10   7       32.54       28.48      2.65 o 
  -1  10   7        6.46        6.14      0.92 o 
   0  10   7       26.56       29.37      1.61 o 
   1  10   7        5.52        4.30      0.63 o 
   2  10   7        1.05        1.06      0.79 o 
   3  10   7       29.13       28.58      2.12 o 
   4  10   7       21.31       15.69      1.38 o 
   5  10   7        1.91        1.64      1.09 o 
   6  10   7       44.10       47.95      2.59 o 
  -3  11   7       66.52       63.26      4.02 o 
  -2  11   7       28.51       28.12      2.93 o 
  -1  11   7        7.77        6.52      1.49 o 
   0  11   7       92.30       98.39      3.12 o 
   1  11   7        4.60        2.10      1.16 o 
   2  11   7       95.13      106.65      3.37 o 
   3  11   7       19.25       22.30      1.89 o 
   4  11   7        0.04        1.45      1.02 o 
   5  11   7        6.16        6.43      1.27 o 
   6  11   7        0.16       -1.96      2.05 o 
  -3  12   7       10.15        9.31      2.03 o 
  -2  12   7       30.99       27.36      3.01 o 
  -1  12   7        4.50        1.92      1.56 o 
   0  12   7        3.77        2.74      1.07 o 
   1  12   7       80.37       82.51      4.09 o 
   2  12   7        0.59       -0.67      1.01 o 
   3  12   7      116.69      132.29      4.10 o 
   4  12   7       10.43       13.84      1.49 o 
   5  12   7        0.75        1.58      1.18 o 
  -1  13   7       25.27       16.81      2.25 o 
   0  13   7        3.04        2.83      1.38 o 
   1  13   7        3.84        3.33      1.49 o 
   2  13   7        0.27        4.67      1.63 o 
   3  13   7       13.88       17.32      1.58 o 
   4  13   7       47.87       59.97      4.31 o 
   1  14   7       17.99       23.77      2.79 o 
   2  14   7        8.04        8.08      1.92 o 
  -1  -7   8       10.05       10.32      1.15 o 
   0  -7   8      127.83      144.73      3.77 o 
  -3  -6   8        1.91        0.16      1.85 o 
  -2  -6   8       12.38       13.44      1.18 o 
  -1  -6   8        1.41        0.62      0.77 o 
   0  -6   8       12.05       10.66      1.08 o 
   1  -6   8       18.99       24.15      1.62 o 
   2  -6   8      261.40      270.01      7.29 o 
  -4  -5   8        6.69        7.14      1.27 o 
  -3  -5   8      122.09      120.45      3.96 o 
  -2  -5   8        5.15        6.00      0.91 o 
  -1  -5   8        1.30        2.14      0.88 o 
   0  -5   8       17.68       21.09      1.44 o 
   1  -5   8       36.19       34.41      1.70 o 
   2  -5   8        0.38        1.29      0.90 o 
   3  -5   8        0.57        0.83      1.01 o 
   4  -5   8        5.41        6.24      1.30 o 
  -5  -4   8       22.67       18.69      2.99 o 
  -4  -4   8        1.18        3.04      1.09 o 
  -3  -4   8        9.72       10.20      1.26 o 
  -2  -4   8       18.38       23.58      2.08 o 
  -1  -4   8       41.23       36.99      1.67 o 
   0  -4   8        0.00       -0.66      0.65 o 
   1  -4   8        3.81        5.06      0.81 o 
   2  -4   8        0.00       -0.24      0.67 o 
   3  -4   8        3.18        3.00      1.05 o 
   4  -4   8       31.81       36.55      2.23 o 
  -5  -3   8       37.80       40.42      2.31 o 
  -4  -3   8        1.12        0.18      0.95 o 
  -3  -3   8       18.93       21.08      1.73 o 
  -2  -3   8        6.82        6.07      0.80 o 
  -1  -3   8        3.38        2.21      0.68 o 
   0  -3   8       41.97       34.97      1.55 o 
   1  -3   8       19.23       21.88      1.36 o 
   2  -3   8        9.89       11.65      1.62 o 
   3  -3   8       35.53       35.18      2.05 o 
   4  -3   8       37.47       39.32      2.19 o 
   5  -3   8       26.30       23.47      2.03 o 
  -6  -2   8        1.42        1.07      1.09 o 
  -5  -2   8       24.32       26.62      1.93 o 
  -4  -2   8       13.96        9.04      1.19 o 
  -3  -2   8       29.64       27.87      1.83 o 
  -2  -2   8       18.35       18.99      1.62 o 
  -1  -2   8      677.76      673.15     14.62 o 
   0  -2   8      100.44       93.97      2.47 o 
   1  -2   8       20.50       19.05      1.27 o 
   2  -2   8       15.12       11.03      0.90 o 
   3  -2   8      143.13      132.18      3.94 o 
   4  -2   8        1.93        2.44      0.91 o 
   5  -2   8        0.41        0.97      0.93 o 
   6  -2   8       13.84       12.04      1.45 o 
  -6  -1   8       21.94       28.52      3.01 o 
  -5  -1   8        2.68        2.51      1.29 o 
  -4  -1   8        0.47        0.04      0.85 o 
  -3  -1   8        2.81       -0.25      0.94 o 
  -2  -1   8       16.00       14.73      1.24 o 
  -1  -1   8       47.13       50.78      3.08 o 
   0  -1   8     2258.03     2285.50     51.02 o 
   1  -1   8       89.65       81.07      2.81 o 
   2  -1   8        0.24       -0.78      0.52 o 
   3  -1   8      343.42      309.37     10.22 o 
   4  -1   8      102.38       88.09      2.96 o 
   5  -1   8        6.12        5.72      1.05 o 
   6  -1   8        5.34        6.03      1.22 o 
  -6   0   8       80.04      100.22      5.11 o 
  -5   0   8        0.15        1.20      0.92 o 
  -4   0   8        4.59        1.96      0.92 o 
  -3   0   8        7.35        3.02      0.91 o 
  -2   0   8       24.33       24.25      2.66 o 
  -1   0   8      173.71      165.52      4.51 o 
   0   0   8      214.02      210.25      4.29 o 
   1   0   8      215.63      208.25      5.39 o 
   2   0   8      484.88      456.74      9.61 o 
   3   0   8        6.25        6.62      0.69 o 
   4   0   8       75.44       73.62      2.57 o 
   5   0   8       35.32       26.48      1.81 o 
  -6   1   8       18.27       20.51      2.75 o 
  -5   1   8        0.28       -0.45      0.91 o 
  -4   1   8        0.83        0.57      0.82 o 
  -3   1   8       68.00       80.21      2.83 o 
  -2   1   8      303.85      314.11      7.70 o 
  -1   1   8      204.39      196.67      5.69 o 
   0   1   8       17.10       10.08      0.97 o 
   1   1   8        9.85       12.15      1.59 o 
   2   1   8       12.85       10.63      0.72 o 
   3   1   8        7.20        7.06      0.67 o 
   4   1   8        0.05       -0.01      0.63 o 
   5   1   8       59.40       59.10      3.44 o 
   6   1   8        4.51        3.73      1.56 o 
   7   1   8        0.01       -0.40      1.59 o 
  -6   2   8       48.99       50.15      3.62 o 
  -5   2   8       36.77       36.85      3.04 o 
  -4   2   8       66.99       59.33      2.38 o 
  -3   2   8        7.88        3.99      0.92 o 
  -2   2   8       28.38       25.18      1.68 o 
  -1   2   8       32.58       34.28      1.70 o 
   0   2   8       30.00       30.20      1.55 o 
   1   2   8       46.92       49.36      1.42 o 
   2   2   8      216.67      218.00      4.35 o 
   3   2   8      131.98      122.36      2.77 o 
   4   2   8      110.93      115.93      3.90 o 
   5   2   8        1.63        0.76      0.76 o 
   6   2   8      153.38      180.52      7.25 o 
   7   2   8        0.77        0.33      1.52 o 
  -6   3   8        7.74        8.15      1.92 o 
  -5   3   8       49.91       59.32      3.70 o 
  -4   3   8        6.08        6.06      1.00 o 
  -3   3   8       19.23       20.61      1.67 o 
  -2   3   8       24.11       22.58      1.53 o 
  -1   3   8      270.43      297.32      7.19 o 
   0   3   8       20.05       19.79      1.38 o 
   1   3   8      178.70      152.18      3.12 o 
   2   3   8        0.26       -0.53      0.35 o 
   3   3   8      139.83      138.01      2.99 o 
   4   3   8       41.77       40.95      1.45 o 
   5   3   8       31.50       32.33      2.43 o 
   6   3   8        4.80        4.24      1.49 o 
   7   3   8        0.61        0.25      1.49 o 
  -6   4   8        2.78        2.32      1.70 o 
  -5   4   8       38.36       43.37      3.22 o 
  -4   4   8       15.56        9.93      1.74 o 
  -3   4   8       18.55       18.77      1.61 o 
  -2   4   8      187.22      186.90      7.14 o 
  -1   4   8       17.25       17.67      1.37 o 
   0   4   8       95.59      100.53      2.98 o 
   1   4   8      389.90      362.80      8.53 o 
   2   4   8       30.82       29.51      1.87 o 
   3   4   8        9.50       10.77      1.77 o 
   4   4   8       74.66       76.91      2.47 o 
   5   4   8       16.14       14.39      1.54 o 
   6   4   8      174.70      187.11      8.44 o 
   7   4   8        0.81        0.18      1.45 o 
  -6   5   8        5.50        1.30      1.78 o 
  -5   5   8       31.51       28.34      2.93 o 
  -4   5   8      241.68      250.05      9.49 o 
  -3   5   8        5.79        6.81      2.41 o 
  -2   5   8       74.02       75.20      3.51 o 
  -1   5   8        1.02        0.57      0.80 o 
   0   5   8       38.91       36.24      1.68 o 
   1   5   8        0.00        0.37      0.59 o 
   2   5   8       90.08       87.54      2.04 o 
   3   5   8        0.44        0.45      0.41 o 
   4   5   8        0.58        0.35      0.98 o 
   5   5   8        9.93        9.37      0.99 o 
   6   5   8       13.18       13.46      1.28 o 
   7   5   8      179.41      215.74      8.48 o 
  -6   6   8      145.34      176.03      7.75 o 
  -5   6   8        3.71        2.79      1.67 o 
  -4   6   8        4.32        2.14      1.49 o 
  -3   6   8     1943.36     1980.52     63.70 o 
  -2   6   8       35.21       39.12      1.87 o 
  -1   6   8      157.34      161.39      4.31 o 
   0   6   8      237.24      252.06      6.21 o 
   1   6   8       38.52       42.27      1.75 o 
   2   6   8       30.90       22.42      2.54 o 
   3   6   8       17.57       19.82      1.34 o 
   4   6   8       43.62       38.61      1.79 o 
   5   6   8        2.32        1.92      1.21 o 
   6   6   8       24.45       23.72      1.83 o 
   7   6   8       52.48       67.40      4.46 o 
  -5   7   8        0.00       -1.38      1.41 o 
  -4   7   8       73.53       74.93      4.06 o 
  -3   7   8        0.01       -1.45      1.16 o 
  -2   7   8      165.89      169.35     10.65 o 
  -1   7   8       36.04       40.88      1.84 o 
   0   7   8       24.49       26.30      2.26 o 
   1   7   8       91.21       88.69      2.71 o 
   2   7   8        9.47        8.72      0.75 o 
   3   7   8        8.60        6.75      0.82 o 
   4   7   8       15.64       13.00      1.09 o 
   5   7   8        7.41        8.06      1.01 o 
   6   7   8        3.36        2.40      1.88 o 
   7   7   8        2.97        1.86      2.74 o 
  -5   8   8        4.53        4.28      1.78 o 
  -4   8   8        6.15        2.68      1.49 o 
  -3   8   8       15.73       18.55      2.28 o 
  -2   8   8        7.79        7.50      1.01 o 
  -1   8   8        8.90       10.01      1.03 o 
   0   8   8        7.15        1.41      0.78 o 
   1   8   8       82.34       78.40      2.90 o 
   2   8   8        0.00       -1.36      0.91 o 
   3   8   8       22.65       18.97      3.35 o 
   4   8   8       64.62       61.67      2.40 o 
   5   8   8       12.69       11.31      1.29 o 
   6   8   8        6.15        5.12      1.12 o 
   7   8   8       14.88       12.31      3.79 o 
  -4   9   8       14.12       14.13      2.07 o 
  -3   9   8      139.16      141.60      6.16 o 
  -2   9   8       86.96       85.66      4.24 o 
  -1   9   8      278.19      278.66     17.16 o 
   0   9   8       21.39       21.09      1.43 o 
   1   9   8       27.93       22.42      2.14 o 
   2   9   8       26.21       25.87      2.28 o 
   3   9   8       54.95       52.60      3.10 o 
   4   9   8        0.76        0.91      0.84 o 
   5   9   8       21.39       19.23      1.63 o 
   6   9   8        2.41        0.17      2.86 o 
   7   9   8        9.21       11.28      3.03 o 
  -4  10   8        3.91        3.48      1.70 o 
  -3  10   8       20.71       21.02      2.65 o 
  -2  10   8        3.34        3.99      1.45 o 
  -1  10   8        9.12        8.48      1.05 o 
   0  10   8       73.93       72.84      2.54 o 
   1  10   8        0.04       -0.35      0.68 o 
   2  10   8        0.96        0.51      1.05 o 
   3  10   8      117.51      119.77      7.90 o 
   4  10   8       10.76       11.15      1.19 o 
   5  10   8       15.03       14.50      1.40 o 
   6  10   8        5.69        6.00      1.26 o 
  -3  11   8      114.39      115.66      5.58 o 
  -2  11   8        5.71        2.97      1.45 o 
  -1  11   8       20.38       24.64      2.54 o 
   0  11   8       56.08       55.99      2.28 o 
   1  11   8        3.13        2.07      1.16 o 
   2  11   8       90.65       89.14      4.24 o 
   3  11   8       71.73       71.09      3.80 o 
   4  11   8       24.32       27.40      2.16 o 
   5  11   8       11.36       11.31      1.40 o 
   6  11   8        4.98        2.79      2.74 o 
  -2  12   8       70.25       82.18      4.57 o 
  -1  12   8        2.51        1.41      1.38 o 
   0  12   8       82.79       87.11      4.20 o 
   1  12   8       69.33       68.08      3.73 o 
   2  12   8        6.00        4.28      1.45 o 
   3  12   8      308.35      311.29     11.09 o 
   4  12   8      703.81      752.11     24.35 o 
   5  12   8        2.46        5.71      1.27 o 
  -1  13   8        0.58       -2.12      1.41 o 
   0  13   8        9.32       14.42      1.92 o 
   1  13   8        1.78        1.05      1.30 o 
   2  13   8        0.37        2.10      1.41 o 
   3  13   8       53.40       61.82      3.84 o 
   4  13   8       82.92       88.09      4.82 o 
   1  14   8        1.65        3.62      1.56 o 
   2  14   8        2.62        3.22      1.59 o 
  -1  -6   9        9.45        7.91      1.37 o 
   0  -6   9       17.47       18.82      2.06 o 
  -3  -5   9       51.65       58.38      2.79 o 
  -2  -5   9        9.01        6.34      1.28 o 
  -1  -5   9        0.00        0.54      1.01 o 
   0  -5   9       46.62       46.70      2.08 o 
   1  -5   9        7.08        9.09      1.02 o 
   2  -5   9        7.39        6.26      0.98 o 
  -4  -4   9       17.91       15.00      1.59 o 
  -3  -4   9       10.02       11.63      1.43 o 
  -2  -4   9       18.32       18.54      1.71 o 
  -1  -4   9        0.32       -0.15      0.93 o 
   0  -4   9        0.30       -0.21      0.92 o 
   1  -4   9       14.14       10.68      1.00 o 
   2  -4   9       22.43       25.38      1.56 o 
   3  -4   9        0.02        2.54      1.38 o 
   4  -4   9       74.22       86.47      3.42 o 
  -4  -3   9        0.00       -0.56      1.01 o 
  -3  -3   9        0.19       -0.92      0.91 o 
  -2  -3   9       21.66       21.89      1.79 o 
  -1  -3   9       10.23       11.93      1.34 o 
   0  -3   9       32.83       36.82      1.73 o 
   1  -3   9        1.23        1.30      0.67 o 
   2  -3   9      161.10      163.87      3.93 o 
   3  -3   9       15.19       10.20      0.99 o 
   4  -3   9        4.01        3.89      1.15 o 
  -5  -2   9       60.93       66.60      2.92 o 
  -4  -2   9        0.30        0.27      1.01 o 
  -3  -2   9       11.37       11.55      1.33 o 
  -2  -2   9        4.36        4.81      1.04 o 
  -1  -2   9      106.70       98.80      3.34 o 
   0  -2   9       42.51       41.03      2.12 o 
   1  -2   9      160.52      150.18      3.50 o 
   2  -2   9       93.84       96.85      2.63 o 
   3  -2   9       23.76       23.34      1.47 o 
   4  -2   9       16.00       19.01      1.88 o 
   5  -2   9        4.33        4.80      1.15 o 
  -5  -1   9       18.60       23.84      1.92 o 
  -4  -1   9        3.89        1.87      1.40 o 
  -3  -1   9       25.36       21.59      1.78 o 
  -2  -1   9        2.81        2.08      0.92 o 
  -1  -1   9       85.49       75.47      2.80 o 
   0  -1   9      171.63      183.90      5.09 o 
   1  -1   9      127.14      121.87      2.94 o 
   2  -1   9        8.86       10.81      0.89 o 
   3  -1   9       25.12       21.66      1.37 o 
   4  -1   9        7.90        9.78      1.49 o 
   5  -1   9        1.54        1.82      1.05 o 
   6  -1   9       56.64       66.13      4.02 o 
  -5   0   9        6.37        6.87      1.19 o 
  -4   0   9       50.00       40.64      2.15 o 
  -3   0   9       89.90       79.13      2.89 o 
  -2   0   9        1.46        0.90      0.84 o 
  -1   0   9        0.59       -0.25      0.75 o 
   0   0   9      349.80      330.46      8.18 o 
   1   0   9        1.33       -0.33      0.64 o 
   2   0   9      103.03       95.53      3.76 o 
   3   0   9       64.14       62.04      2.59 o 
   4   0   9      101.47       94.99      3.58 o 
   5   0   9        0.00        0.65      0.89 o 
  -6   1   9      134.22      148.02      6.70 o 
  -5   1   9        4.34        4.50      1.10 o 
  -4   1   9        9.18        9.05      1.20 o 
  -3   1   9      502.54      455.14     10.91 o 
  -2   1   9      328.34      298.20      8.41 o 
  -1   1   9       48.10       48.04      2.11 o 
   0   1   9       63.02       75.25      2.70 o 
   1   1   9     1291.77     1310.22     29.11 o 
   2   1   9       46.36       40.22      2.68 o 
   3   1   9       40.06       42.40      1.87 o 
   4   1   9      176.81      161.18      3.60 o 
   5   1   9       11.11       10.04      1.74 o 
   6   1   9        0.40        0.72      1.41 o 
  -6   2   9       19.13       13.59      2.28 o 
  -5   2   9       39.90       45.40      3.37 o 
  -4   2   9       32.27       38.24      2.34 o 
  -3   2   9        8.55        8.76      1.14 o 
  -2   2   9      198.59      185.31      5.02 o 
  -1   2   9      130.52      112.38      3.39 o 
   0   2   9        0.03       -0.18      0.98 o 
   1   2   9       53.66       51.02      2.09 o 
   2   2   9       48.19       54.04      1.69 o 
   3   2   9        1.36        0.68      0.52 o 
   4   2   9       52.68       53.28      2.14 o 
   5   2   9       75.52       79.44      2.83 o 
   6   2   9        3.99        4.93      1.59 o 
   7   2   9        3.00        4.17      1.78 o 
  -6   3   9       20.94       12.36      2.21 o 
  -5   3   9       17.14       19.13      2.68 o 
  -4   3   9        9.26        8.22      1.14 o 
  -3   3   9       34.80       33.73      1.97 o 
  -2   3   9       76.69       74.95      2.68 o 
  -1   3   9        3.25        2.36      1.23 o 
   0   3   9      235.55      232.85      5.93 o 
   1   3   9      207.72      190.90      4.98 o 
   2   3   9        2.97        2.36      0.72 o 
   3   3   9        0.66        0.06      0.46 o 
   4   3   9       48.58       44.49      1.58 o 
   5   3   9       90.71       92.29      4.98 o 
   6   3   9       23.88       29.42      2.90 o 
   7   3   9        0.19       -0.65      1.41 o 
  -6   4   9        1.06       -2.28      1.63 o 
  -5   4   9        6.21        3.77      1.63 o 
  -4   4   9       38.74       39.41      2.10 o 
  -3   4   9       54.23       52.06      2.95 o 
  -2   4   9      250.15      245.98      6.20 o 
  -1   4   9      137.10      155.57      5.33 o 
   0   4   9       61.42       73.39      2.54 o 
   1   4   9      175.31      169.57      4.48 o 
   2   4   9        5.07        5.94      1.54 o 
   3   4   9      104.85      101.21      2.39 o 
   4   4   9       21.75       22.40      1.53 o 
   5   4   9       50.67       47.78      2.14 o 
   6   4   9       56.50       63.85      2.61 o 
   7   4   9        1.01        0.29      1.52 o 
  -5   5   9        0.29       -0.33      1.56 o 
  -4   5   9        0.71       -1.01      1.34 o 
  -3   5   9       82.54       89.38      3.32 o 
  -2   5   9      189.90      201.88      7.75 o 
  -1   5   9        7.62        7.06      0.97 o 
   0   5   9        8.50        8.52      0.95 o 
   1   5   9        7.74        8.05      0.90 o 
   2   5   9      163.78      161.30      4.28 o 
   3   5   9        4.34        4.89      1.23 o 
   4   5   9      216.18      220.50      5.51 o 
   5   5   9        0.07       -0.98      0.75 o 
   6   5   9        2.50        0.94      1.41 o 
   7   5   9      109.13      131.10      6.05 o 
  -5   6   9        5.40        4.13      1.81 o 
  -4   6   9       11.82        9.31      1.88 o 
  -3   6   9      175.87      191.74     15.20 o 
  -2   6   9        5.17        2.96      0.93 o 
  -1   6   9      188.48      184.06      4.86 o 
   0   6   9      251.93      287.68      7.07 o 
   1   6   9        1.27        1.99      0.74 o 
   2   6   9       27.31       21.73      1.42 o 
   3   6   9       80.34       69.21      3.44 o 
   4   6   9       42.93       40.45      2.79 o 
   5   6   9        4.73        4.19      1.21 o 
   6   6   9        3.05        0.91      0.94 o 
   7   6   9        6.51        6.38      1.99 o 
  -5   7   9       40.99       43.52      3.66 o 
  -4   7   9       19.88       23.12      2.83 o 
  -3   7   9      123.15      128.16      5.80 o 
  -2   7   9      538.68      598.81     20.45 o 
  -1   7   9        1.73        2.12      1.23 o 
   0   7   9       14.36       16.39      1.46 o 
   1   7   9      596.86      583.35     13.39 o 
   2   7   9       56.91       59.32      3.22 o 
   3   7   9        2.37        1.49      1.09 o 
   4   7   9      387.47      387.55     21.41 o 
   5   7   9       24.76       22.97      3.30 o 
   6   7   9        2.55        0.31      0.95 o 
   7   7   9      313.05      382.16     18.93 o 
  -5   8   9        3.73        5.51      1.92 o 
  -4   8   9       38.29       39.28      3.22 o 
  -3   8   9       16.31       16.45      2.10 o 
  -2   8   9        2.41        3.11      0.98 o 
  -1   8   9       50.05       49.96      2.84 o 
   0   8   9       84.97       88.36      2.88 o 
   1   8   9        2.55        1.58      0.73 o 
   2   8   9       92.55       88.19      4.09 o 
   3   8   9        2.12        0.62      1.05 o 
   4   8   9        8.82        8.91      1.49 o 
   5   8   9       48.06       43.53      2.21 o 
   6   8   9       31.22       29.43      2.07 o 
   7   8   9        7.05        5.36      3.59 o 
  -4   9   9        4.02        5.36      1.70 o 
  -3   9   9       33.97       36.71      2.93 o 
  -2   9   9       33.42       33.15      2.79 o 
  -1   9   9       24.94       29.40      1.82 o 
   0   9   9       13.12       10.93      1.13 o 
   1   9   9        4.06        3.36      0.80 o 
   2   9   9        3.35        1.96      1.16 o 
   3   9   9       15.15       11.02      1.56 o 
   4   9   9        4.84        4.31      1.27 o 
   5   9   9        1.55        0.08      1.67 o 
   6   9   9        4.07        2.24      1.11 o 
  -4  10   9        0.77       -0.62      1.56 o 
  -3  10   9       36.52       34.57      3.08 o 
  -2  10   9       62.58       61.42      3.70 o 
  -1  10   9        5.73        5.74      1.01 o 
   0  10   9       12.43       12.08      1.17 o 
   1  10   9        0.40       -0.43      1.09 o 
   2  10   9        0.99        0.80      1.16 o 
   3  10   9        0.00        0.07      1.16 o 
   4  10   9       14.46       14.82      1.92 o 
   5  10   9        1.73        2.68      1.34 o 
   6  10   9       18.26       22.78      2.99 o 
  -3  11   9       16.95       14.89      2.17 o 
  -2  11   9        8.22        8.19      1.74 o 
  -1  11   9       21.53       24.93      1.79 o 
   0  11   9       24.12       25.58      2.74 o 
   1  11   9        7.10        4.64      1.34 o 
   2  11   9        1.25        1.92      1.27 o 
   3  11   9        8.33        8.84      1.67 o 
   4  11   9       39.50       37.25      2.93 o 
   5  11   9       11.65       14.38      1.96 o 
   6  11   9        8.96       11.78      1.92 o 
  -2  12   9       70.22       77.69      4.46 o 
  -1  12   9        1.80        2.17      1.41 o 
   0  12   9        5.82        5.11      1.49 o 
   1  12   9        1.66        1.30      1.34 o 
   2  12   9        0.68       -0.04      1.23 o 
   3  12   9        7.06        8.48      1.78 o 
   4  12   9       15.31       11.23      2.14 o 
   5  12   9        0.64        1.30      1.41 o 
  -1  13   9       11.44        8.37      1.88 o 
   0  13   9        0.60        0.91      1.34 o 
   1  13   9       15.68       15.62      1.99 o 
   2  13   9        1.39       -0.07      1.30 o 
   3  13   9        1.18        1.34      1.45 o 
   4  13   9       15.61       15.25      2.25 o 
  -2  -4  10       51.95       55.37      2.74 o 
  -1  -4  10       12.46       10.73      1.43 o 
   0  -4  10       12.80       11.69      1.85 o 
   1  -4  10      142.21      156.60     11.76 o 
   2  -4  10       55.97       61.78      2.85 o 
  -3  -3  10        2.82        1.92      1.13 o 
  -2  -3  10        1.13        1.03      1.02 o 
  -1  -3  10       14.23       17.38      2.32 o 
   0  -3  10        2.50        2.61      1.32 o 
   1  -3  10       22.85       26.47      1.99 o 
   2  -3  10       28.99       36.58      2.22 o 
   3  -3  10      219.38      230.70      6.30 o 
  -4  -2  10        0.04       -0.05      1.06 o 
  -3  -2  10       12.11       11.75      1.42 o 
  -2  -2  10      100.78      104.76      3.61 o 
  -1  -2  10        0.94        1.41      0.99 o 
   0  -2  10        0.02        0.86      0.94 o 
   1  -2  10       17.14       19.63      2.19 o 
   2  -2  10       34.84       32.46      2.10 o 
   3  -2  10        2.76        4.26      0.84 o 
   4  -2  10        0.53       -0.75      2.19 o 
  -4  -1  10       40.99       37.82      2.25 o 
  -3  -1  10        3.30        5.31      1.17 o 
  -2  -1  10       19.57       22.94      1.82 o 
  -1  -1  10       18.64       19.68      1.75 o 
   0  -1  10       53.37       50.13      2.35 o 
   1  -1  10        0.01       -0.47      0.85 o 
   2  -1  10        2.93        4.14      1.02 o 
   3  -1  10        0.35        0.52      0.70 o 
   4  -1  10        1.19        0.80      1.16 o 
   5  -1  10       24.00       24.92      2.05 o 
  -5   0  10       65.10       61.14      3.77 o 
  -4   0  10       48.75       47.96      2.41 o 
  -3   0  10        5.40        3.98      1.04 o 
  -2   0  10       17.60       17.18      1.56 o 
  -1   0  10        7.70        7.59      1.15 o 
   0   0  10        7.84        4.34      1.02 o 
   1   0  10       33.72       30.43      1.88 o 
   2   0  10       11.72       12.04      1.24 o 
   3   0  10        7.87        8.43      0.88 o 
   4   0  10       20.08       21.36      1.43 o 
   5   0  10       22.72       22.32      1.91 o 
  -5   1  10        8.85        8.49      1.33 o 
  -4   1  10       22.99       24.78      1.92 o 
  -3   1  10        7.06        3.12      1.01 o 
  -2   1  10       15.71       12.35      1.29 o 
  -1   1  10       39.92       38.33      2.05 o 
   0   1  10      544.04      491.01     11.64 o 
   1   1  10       38.52       36.70      2.02 o 
   2   1  10        8.47        7.61      1.45 o 
   3   1  10       19.65       16.63      1.59 o 
   4   1  10       79.75       77.01      2.74 o 
   5   1  10        2.69        3.77      1.56 o 
   6   1  10        0.62        1.30      1.45 o 
  -5   2  10       31.26       36.85      3.33 o 
  -4   2  10        4.15        3.90      1.08 o 
  -3   2  10        0.03       -0.34      3.01 o 
  -2   2  10        1.75       -0.88      0.86 o 
  -1   2  10        2.45        2.72      0.88 o 
   0   2  10      104.51      109.45      7.70 o 
   1   2  10     1705.87     1622.78     52.29 o 
   2   2  10       44.64       41.08      2.07 o 
   3   2  10        6.30        4.80      0.91 o 
   4   2  10      265.06      246.76      6.33 o 
   5   2  10       48.26       47.19      3.17 o 
   6   2  10        2.10        2.93      1.56 o 
  -5   3  10       75.10       80.44      4.60 o 
  -4   3  10        0.07       -0.09      0.95 o 
  -3   3  10        4.84        6.39      1.72 o 
  -2   3  10       11.74        9.48      1.19 o 
  -1   3  10       19.10       18.28      1.48 o 
   0   3  10      154.20      149.86      6.09 o 
   1   3  10       97.34      101.61      4.11 o 
   2   3  10      202.65      193.00      5.14 o 
   3   3  10      340.61      314.30      7.72 o 
   4   3  10        2.45        2.01      0.89 o 
   5   3  10       49.84       52.63      3.15 o 
   6   3  10       17.59       12.86      1.92 o 
  -5   4  10       17.68       22.14      2.97 o 
  -4   4  10        0.08       -0.15      0.95 o 
  -3   4  10        1.96        2.03      1.21 o 
  -2   4  10       70.98       72.17      3.84 o 
  -1   4  10      179.44      194.87      7.57 o 
   0   4  10      152.69      151.71      4.28 o 
   1   4  10        7.20        7.37      1.18 o 
   2   4  10        9.20       11.15      1.06 o 
   3   4  10       15.08       19.12      1.51 o 
   4   4  10        0.68       -0.04      1.12 o 
   5   4  10        5.53        4.37      0.97 o 
   6   4  10       24.77       27.43      2.97 o 
  -5   5  10       42.20       46.20      3.62 o 
  -4   5  10       30.40       30.22      2.90 o 
  -3   5  10       63.78       61.43      3.99 o 
  -2   5  10       17.33       12.83      1.81 o 
  -1   5  10       30.65       30.89      1.82 o 
   0   5  10        6.80        5.00      0.91 o 
   1   5  10        1.29        0.73      0.69 o 
   2   5  10       24.24       23.49      1.56 o 
   3   5  10       54.23       54.42      2.17 o 
   4   5  10       72.52       63.59      3.48 o 
   5   5  10       44.50       42.58      3.01 o 
   6   5  10        0.92       -0.68      0.91 o 
  -5   6  10        9.70        9.20      2.10 o 
  -4   6  10       37.75       40.76      3.30 o 
  -3   6  10        3.22        3.28      2.03 o 
  -2   6  10       22.04       23.32      3.37 o 
  -1   6  10       32.49       36.49      2.23 o 
   0   6  10       99.12      105.71      3.48 o 
   1   6  10        5.82        6.20      0.91 o 
   2   6  10       77.62       70.49      2.46 o 
   3   6  10        0.07        1.30      1.16 o 
   4   6  10       37.40       41.13      2.90 o 
   5   6  10       21.68       22.32      2.50 o 
   6   6  10       17.77       16.61      1.47 o 
  -4   7  10       20.42       23.70      2.79 o 
  -3   7  10       22.79       18.01      2.25 o 
  -2   7  10        5.14        5.42      1.49 o 
  -1   7  10      101.84      105.44      4.13 o 
   0   7  10        6.66        6.23      0.96 o 
   1   7  10       18.19       18.21      1.49 o 
   2   7  10      156.57      150.87      4.16 o 
   3   7  10        5.42        4.13      1.30 o 
   4   7  10        0.01       -1.01      1.09 o 
   5   7  10       16.12       19.31      2.28 o 
   6   7  10       13.37       14.53      1.96 o 
  -4   8  10       31.44       29.02      3.15 o 
  -3   8  10      145.75      151.06      6.67 o 
  -2   8  10        0.47       -1.47      0.98 o 
  -1   8  10       22.47       19.00      1.73 o 
   0   8  10        0.03       -0.02      0.77 o 
   1   8  10       17.54       17.21      1.52 o 
   2   8  10        0.67       -0.25      1.09 o 
   3   8  10       38.12       35.18      2.72 o 
   4   8  10        2.03        1.78      1.23 o 
   5   8  10        0.57       -0.47      1.23 o 
   6   8  10        2.31        0.76      1.38 o 
  -4   9  10        2.60        2.72      1.81 o 
  -3   9  10       20.43       17.83      2.39 o 
  -2   9  10     1048.79     1120.18     36.92 o 
  -1   9  10        3.78        4.62      1.06 o 
   0   9  10       64.20       66.37      2.55 o 
   1   9  10      115.02      122.03      3.64 o 
   2   9  10        4.75        4.46      1.41 o 
   3   9  10       15.31       11.85      1.70 o 
   4   9  10        5.28        5.87      1.45 o 
   5   9  10        7.19        7.07      1.59 o 
   6   9  10        4.27        2.36      1.45 o 
  -3  10  10       39.11       37.86      3.37 o 
  -2  10  10        2.01        1.09      1.63 o 
  -1  10  10       94.93      132.64      4.11 o 
   0  10  10       19.69       22.40      1.74 o 
   1  10  10        6.70        5.58      1.49 o 
   2  10  10       32.83       32.39      2.75 o 
   3  10  10        3.02        2.50      1.34 o 
   4  10  10        1.51        1.92      1.34 o 
   5  10  10        4.68        5.94      1.56 o 
   6  10  10        1.83        3.66      1.52 o 
  -2  11  10        6.98        5.80      1.78 o 
  -1  11  10        1.45        0.47      1.30 o 
   0  11  10        2.05        0.69      0.99 o 
   1  11  10        0.72        0.87      1.30 o 
   2  11  10       11.54       11.09      1.81 o 
   3  11  10        0.00       -1.74      1.16 o 
   4  11  10        8.00        4.53      1.63 o 
   5  11  10       27.18       32.86      2.97 o 
  -2  12  10       64.90       69.28      4.24 o 
  -1  12  10       19.41       18.52      2.25 o 
   0  12  10      111.08      128.20      5.65 o 
   1  12  10        2.78        2.65      1.45 o 
   2  12  10       14.21       12.97      1.96 o 
   3  12  10        0.80        1.23      1.49 o 
   4  12  10       17.44       15.44      2.25 o 
   0  13  10        0.61        0.47      1.45 o 
   1  13  10       34.62       40.33      3.26 o 
   2  13  10        0.36        0.40      1.38 o 
   3  13  10        0.00       -0.43      1.41 o 
  -2  -3  11       90.55       91.66      3.61 o 
  -1  -3  11       66.47       62.34      2.91 o 
   0  -3  11        3.04        2.48      1.19 o 
   1  -3  11       31.71       36.66      2.36 o 
   2  -3  11        0.72       -0.47      1.05 o 
  -3  -2  11      128.60      124.69      4.35 o 
  -2  -2  11       79.04       82.83      3.29 o 
  -1  -2  11        7.77        6.00      1.24 o 
   0  -2  11        0.94        0.53      1.00 o 
   1  -2  11       49.49       48.60      2.52 o 
   2  -2  11        4.56        5.17      1.21 o 
   3  -2  11        8.52        8.00      3.08 o 
  -3  -1  11       18.07       14.49      1.56 o 
  -2  -1  11       12.58       13.71      1.47 o 
  -1  -1  11       27.50       28.39      2.45 o 
   0  -1  11        1.46        1.57      0.98 o 
   1  -1  11        0.08        0.06      0.94 o 
   2  -1  11       15.12       15.36      2.26 o 
   3  -1  11       14.44       13.18      1.42 o 
  -4   0  11        7.72        8.38      1.37 o 
  -3   0  11        0.00        0.04      1.02 o 
  -2   0  11        0.39        0.00      1.43 o 
  -1   0  11       12.78       13.59      1.42 o 
   0   0  11       11.18       12.92      1.36 o 
   1   0  11       32.83       32.97      3.42 o 
   2   0  11        7.30        7.20      1.15 o 
   3   0  11      145.58      148.37      7.99 o 
   4   0  11       22.68       16.94      3.42 o 
  -4   1  11       66.32       69.47      3.57 o 
  -3   1  11        4.56        2.71      1.14 o 
  -2   1  11       12.25       13.02      1.42 o 
  -1   1  11       10.09        9.58      1.25 o 
   0   1  11       84.39       77.28      2.92 o 
   1   1  11       21.11       19.67      1.73 o 
   2   1  11      111.11       97.20      3.77 o 
   3   1  11       77.74       75.49      2.91 o 
   4   1  11        9.14        8.03      1.15 o 
  -4   2  11        9.03       13.51      1.90 o 
  -3   2  11        3.15        2.12      1.67 o 
  -2   2  11       40.21       38.02      3.90 o 
  -1   2  11        7.09        3.93      1.02 o 
   0   2  11       79.12       71.85      2.79 o 
   1   2  11      174.77      173.00      6.01 o 
   2   2  11       69.56       69.06      3.80 o 
   3   2  11        8.39        8.41      1.52 o 
   4   2  11       18.30       18.26      2.25 o 
  -4   3  11        6.35        6.99      1.28 o 
  -3   3  11       34.62       29.62      2.04 o 
  -2   3  11       48.23       47.43      2.38 o 
  -1   3  11        0.67        1.61      1.30 o 
   0   3  11        2.07        3.33      2.05 o 
   1   3  11      214.09      203.38      7.86 o 
   2   3  11        0.09       -1.18      0.79 o 
   3   3  11       49.45       41.95      2.10 o 
   4   3  11       32.05       32.29      1.88 o 
   5   3  11       66.12       62.50      3.66 o 
  -4   4  11        4.06        4.33      1.16 o 
  -3   4  11       19.12       19.30      1.68 o 
  -2   4  11      451.83      427.52     10.37 o 
  -1   4  11      152.04      141.88      4.17 o 
   0   4  11       60.69       55.96      2.38 o 
   1   4  11       90.18      102.16      3.36 o 
   2   4  11      698.36      694.41     16.02 o 
   3   4  11        8.86        7.37      1.04 o 
   4   4  11        9.67        7.39      1.56 o 
   5   4  11      102.62       90.15      4.38 o 
  -4   5  11       45.39       49.39      3.62 o 
  -3   5  11       19.64       21.66      1.84 o 
  -2   5  11       24.85       23.73      3.62 o 
  -1   5  11      158.17      156.87      5.69 o 
   0   5  11       62.86       61.80      2.51 o 
   1   5  11        1.31        2.34      0.89 o 
   2   5  11       50.23       64.65      2.56 o 
   3   5  11       26.37       28.00      1.92 o 
   4   5  11        4.33        5.04      1.45 o 
   5   5  11       12.45        8.88      1.74 o 
   6   5  11       49.21       53.70      3.59 o 
  -4   6  11        4.68        4.60      1.85 o 
  -3   6  11        9.29        7.56      1.67 o 
  -2   6  11       25.45       26.20      2.75 o 
  -1   6  11       38.25       42.76      2.18 o 
   0   6  11        5.60        4.91      1.01 o 
   1   6  11      101.03       98.30      3.21 o 
   2   6  11       91.99       85.61      2.93 o 
   3   6  11        0.91        1.85      1.27 o 
   4   6  11        2.08        3.37      1.41 o 
   5   6  11       38.03       34.28      2.90 o 
   6   6  11       26.26       26.56      2.86 o 
  -4   7  11       12.32       11.34      2.10 o 
  -3   7  11       19.87       16.85      2.25 o 
  -2   7  11       62.05       65.40      3.17 o 
  -1   7  11      145.82      152.86      4.96 o 
   0   7  11       57.64       60.29      2.45 o 
   1   7  11       33.89       35.66      1.95 o 
   2   7  11       68.32       70.03      3.04 o 
   3   7  11        0.21       -0.04      1.12 o 
   4   7  11       53.49       57.50      3.51 o 
   5   7  11        2.02        1.67      1.45 o 
   6   7  11       34.07       31.45      2.97 o 
  -4   8  11        0.13       -0.62      1.63 o 
  -3   8  11        0.01       -2.03      1.45 o 
  -2   8  11       38.01       39.28      3.19 o 
  -1   8  11       82.02       92.09      3.21 o 
   0   8  11        6.40        7.24      1.09 o 
   1   8  11        7.73        6.63      1.04 o 
   2   8  11        0.26       -0.18      1.16 o 
   3   8  11       67.54       65.91      3.73 o 
   4   8  11       11.62       12.65      1.85 o 
   5   8  11      117.42      118.70      5.40 o 
   6   8  11        0.00       -1.59      1.30 o 
  -3   9  11        5.11        3.30      1.74 o 
  -2   9  11       97.81      102.40      5.25 o 
  -1   9  11        0.04        0.72      1.49 o 
   0   9  11      100.24      104.59      3.45 o 
   1   9  11      114.09      124.58      3.79 o 
   2   9  11        0.15        0.29      1.23 o 
   3   9  11        1.67        1.99      1.34 o 
   4   9  11       29.05       27.25      2.65 o 
   5   9  11        9.52        8.48      1.85 o 
  -3  10  11       12.87       12.61      2.28 o 
  -2  10  11       93.35      107.80      5.51 o 
  -1  10  11      285.32      326.42      8.28 o 
   0  10  11        4.28        4.92      1.21 o 
   1  10  11       21.23       21.16      2.50 o 
   2  10  11      268.33      254.07      9.35 o 
   3  10  11       24.04       25.44      2.79 o 
   4  10  11        6.02        6.30      1.67 o 
   5  10  11      144.12      160.05      6.78 o 
  -2  11  11        6.21        6.70      2.07 o 
  -1  11  11        0.07        4.10      1.19 o 
   0  11  11       41.63       45.48      4.22 o 
   1  11  11       25.35       29.28      2.79 o 
   2  11  11        0.79       -0.54      1.38 o 
   3  11  11       42.98       39.64      3.26 o 
   4  11  11        0.11       -1.01      1.34 o 
   5  11  11        6.88        9.53      1.88 o 
  -1  12  11       23.41       30.40      3.44 o 
   0  12  11       11.11       11.59      1.99 o 
   1  12  11        1.13        0.18      1.49 o 
   2  12  11        0.66        1.41      1.45 o 
   3  12  11        2.00        1.88      1.59 o 
   4  12  11        7.83        7.94      1.88 o 
   1  13  11        5.62        8.91      1.92 o 
   2  13  11        0.07        0.18      1.41 o 
   0  -2  12        2.17        3.31      1.38 o 
  -2  -1  12       45.81       57.77      2.88 o 
  -1  -1  12       42.07       48.02      2.61 o 
   0  -1  12       11.91       10.29      1.38 o 
   1  -1  12       12.80       11.20      1.43 o 
   2  -1  12      119.04      137.46      4.82 o 
  -3   0  12      115.97      129.18      4.39 o 
  -2   0  12        2.83        3.83      1.24 o 
  -1   0  12        0.37        0.39      1.03 o 
   0   0  12       13.14       13.49      1.49 o 
   1   0  12        2.87        3.54      1.13 o 
   2   0  12       31.77       35.92      4.04 o 
   3   0  12       33.04       37.01      3.51 o 
  -3   1  12        0.86        1.41      1.14 o 
  -2   1  12       14.45       14.31      1.55 o 
  -1   1  12       59.01       56.46      2.64 o 
   0   1  12        0.01       -0.49      0.96 o 
   1   1  12        0.52        0.02      0.93 o 
   2   1  12       12.44       13.79      1.85 o 
   3   1  12       23.12       24.92      1.98 o 
   4   1  12        5.92        7.24      1.25 o 
  -3   2  12       45.01       41.80      3.66 o 
  -2   2  12        6.15        7.72      1.29 o 
  -1   2  12       21.75       25.33      1.95 o 
   0   2  12       10.21        9.80      1.29 o 
   1   2  12       41.76       40.81      2.22 o 
   2   2  12        0.15       -0.63      0.86 o 
   3   2  12        1.99        2.37      1.00 o 
   4   2  12        1.05       -0.37      1.00 o 
  -3   3  12       40.74       40.98      2.83 o 
  -2   3  12        7.83        4.20      1.13 o 
  -1   3  12       13.69       13.89      1.38 o 
   0   3  12        5.53        4.62      1.09 o 
   1   3  12       10.58        9.07      1.20 o 
   2   3  12       26.10       23.73      2.54 o 
   3   3  12        4.42        4.98      1.02 o 
   4   3  12        4.68        4.46      1.52 o 
   5   3  12        9.05        7.54      1.74 o 
  -4   4  12       18.88       17.19      1.69 o 
  -3   4  12       17.72       16.87      1.60 o 
  -2   4  12        1.47       -0.66      0.97 o 
  -1   4  12        3.10        1.38      0.99 o 
   0   4  12       49.59       46.13      3.22 o 
   1   4  12      302.84      288.58      7.44 o 
   2   4  12        9.39        7.22      2.43 o 
   3   4  12        1.72        0.80      1.11 o 
   4   4  12       19.58       16.60      2.10 o 
   5   4  12       32.94       37.28      3.15 o 
  -4   5  12       32.43       38.08      3.55 o 
  -3   5  12        2.34        2.08      1.14 o 
  -2   5  12        0.04        0.03      0.97 o 
  -1   5  12        4.02        0.25      1.38 o 
   0   5  12        0.79        0.35      0.98 o 
   1   5  12      111.41      118.22      3.80 o 
   2   5  12      953.51      945.18     32.54 o 
   3   5  12       26.83       26.60      2.72 o 
   4   5  12        8.63        7.17      1.78 o 
   5   5  12      146.82      150.55      6.34 o 
  -3   6  12        0.01       -1.04      1.01 o 
  -2   6  12        2.96        3.15      1.85 o 
  -1   6  12       12.05       12.50      1.40 o 
   0   6  12        5.91        4.90      1.13 o 
   1   6  12       94.01      101.91      3.43 o 
   2   6  12       22.12       39.48      4.60 o 
   3   6  12      149.30      145.81      6.12 o 
   4   6  12      186.61      189.76      7.50 o 
   5   6  12        2.48        2.65      1.59 o 
  -3   7  12        1.67        3.04      1.74 o 
  -2   7  12       11.64       11.27      1.99 o 
  -1   7  12       45.67       48.28      2.75 o 
   0   7  12       54.57       61.22      2.61 o 
   1   7  12       62.99       71.60      2.81 o 
   2   7  12        0.96        1.93      1.61 o 
   3   7  12        1.76        2.36      1.41 o 
   4   7  12        6.00        5.33      1.67 o 
   5   7  12        0.57       -0.54      1.34 o 
  -3   8  12       17.79       15.47      2.32 o 
  -2   8  12       38.87       39.84      5.24 o 
  -1   8  12       18.14       19.02      2.10 o 
   0   8  12       27.87       28.97      1.99 o 
   1   8  12        1.00        1.24      0.93 o 
   2   8  12        0.27        1.05      1.38 o 
   3   8  12        7.82        6.78      1.63 o 
   4   8  12        9.86        9.67      1.85 o 
   5   8  12       32.99       35.15      3.12 o 
  -2   9  12        3.39        3.66      1.78 o 
  -1   9  12       22.96       22.16      1.97 o 
   0   9  12       16.73       16.66      1.50 o 
   1   9  12       26.30       30.11      1.98 o 
   2   9  12        0.40        0.22      1.41 o 
   3   9  12       35.19       32.18      2.93 o 
   4   9  12        0.00        1.38      1.45 o 
   5   9  12        7.79        9.96      1.96 o 
  -2  10  12       15.41       14.10      2.32 o 
  -1  10  12        1.61       -0.66      1.09 o 
   0  10  12       54.11       60.27      2.65 o 
   1  10  12        5.52        5.72      1.67 o 
   2  10  12        2.26        1.74      1.52 o 
   3  10  12       54.92       59.24      3.80 o 
   4  10  12        0.16        0.87      1.41 o 
  -1  11  12        4.61        4.17      1.33 o 
   0  11  12        6.64        6.23      1.78 o 
   1  11  12        0.03        0.04      1.45 o 
   2  11  12        6.22        3.33      1.63 o 
   3  11  12        1.24        1.05      1.56 o 
   4  11  12       13.89       16.09      2.28 o 
   0  12  12        0.20        1.81      1.63 o 
   1  12  12       22.06       25.22      2.90 o 
   2  12  12       49.84       49.79      3.62 o 
   3  12  12        0.12       -1.88      1.45 o 
   0   0  13       71.31       70.24      3.11 o 
   1   0  13        0.07       -0.93      1.08 o 
  -1   1  13       88.78       92.52      5.00 o 
   0   1  13        3.53        3.12      1.17 o 
   1   1  13        3.60        3.69      1.18 o 
   2   1  13       34.35       39.62      2.45 o 
  -2   2  13       11.15       10.00      1.47 o 
  -1   2  13        9.60        9.51      1.39 o 
   0   2  13       27.56       26.70      2.03 o 
   1   2  13        2.95        2.82      1.10 o 
   2   2  13        0.00        0.30      1.29 o 
   3   2  13       10.19        8.97      1.35 o 
  -2   3  13        0.01        0.71      1.08 o 
  -1   3  13        2.17        1.51      1.10 o 
   0   3  13        4.32        4.75      1.17 o 
   1   3  13        8.32       10.02      1.36 o 
   2   3  13       21.79       21.70      1.86 o 
   3   3  13       13.88       11.56      1.81 o 
  -2   4  13        8.98        7.82      1.33 o 
  -1   4  13        9.26       10.70      1.76 o 
   0   4  13       12.28       11.01      1.37 o 
   1   4  13       44.24       43.77      3.30 o 
   2   4  13        7.39        7.28      1.23 o 
   3   4  13       44.57       42.24      2.26 o 
   4   4  13       40.30       43.30      3.33 o 
  -3   5  13        1.92        3.42      1.29 o 
  -2   5  13        1.39        1.00      1.08 o 
  -1   5  13       39.01       37.54      2.24 o 
   0   5  13        9.58        8.95      1.78 o 
   1   5  13       43.18       43.12      2.32 o 
   2   5  13      116.96      118.22      4.02 o 
   3   5  13       30.59       29.82      2.97 o 
   4   5  13        5.63        3.73      1.67 o 
  -2   6  13       16.35       12.68      1.70 o 
  -1   6  13       17.41       15.54      2.28 o 
   0   6  13        0.20       -0.13      1.01 o 
   1   6  13        5.65        4.37      1.27 o 
   2   6  13       92.97       92.35      3.77 o 
   3   6  13        1.07       -2.17      1.45 o 
   4   6  13       19.34       14.38      2.14 o 
  -2   7  13       26.51       28.10      2.63 o 
  -1   7  13      281.03      299.13      7.84 o 
   0   7  13       46.12       46.82      2.45 o 
   1   7  13       33.72       37.78      2.21 o 
   2   7  13       93.41       91.42      4.71 o 
   3   7  13      303.60      301.36     10.91 o 
   4   7  13        0.36       -0.98      1.52 o 
  -2   8  13        9.13        9.82      2.07 o 
  -1   8  13       28.83       34.59      2.25 o 
   0   8  13       98.16      106.21      3.68 o 
   1   8  13       20.44       20.53      3.37 o 
   2   8  13        3.12        1.78      1.56 o 
   3   8  13       33.32       38.77      3.22 o 
   4   8  13       13.57       11.74      2.07 o 
  -1   9  13       13.26       12.75      1.54 o 
   0   9  13       14.30       14.70      1.49 o 
   1   9  13        5.74        6.63      1.81 o 
   2   9  13       35.18       37.32      3.19 o 
   3   9  13       36.74       37.61      3.22 o 
   4   9  13        0.90        2.21      1.59 o 
  -1  10  13       47.73       54.58      2.73 o 
   0  10  13       59.63       69.04      2.98 o 
   1  10  13       17.18       15.51      2.21 o 
   2  10  13       15.87       15.47      2.28 o 
   3  10  13       20.61       24.78      2.86 o 
   0  11  13       21.24       29.13      3.26 o 
   1  11  13        4.21        2.14      1.70 o 
   2  11  13        4.78        4.09      1.74 o 
   0   3  14        0.00        0.12      2.41 o 
   1   3  14        9.52       11.05      1.47 o 
   2   3  14        3.32        3.76      1.19 o 
  -1   4  14       11.81       12.47      1.53 o 
   0   4  14       21.31       21.66      1.93 o 
   1   4  14        0.46       -0.98      1.03 o 
   2   4  14        1.93        2.99      1.13 o 
  -1   5  14        6.36        7.09      1.36 o 
   0   5  14       16.10       17.63      2.83 o 
   1   5  14        4.00        6.63      1.78 o 
   2   5  14       27.88       25.29      2.06 o 
   3   5  14        0.01       -1.12      1.45 o 
  -1   6  14        6.77        5.52      1.29 o 
   0   6  14        7.64        7.10      1.81 o 
   1   6  14        3.26        2.51      1.16 o 
   2   6  14        8.58        4.83      2.83 o 
   3   6  14       14.81       13.01      2.17 o 
  -1   7  14        0.03        0.04      1.56 o 
   0   7  14        0.03       -0.07      1.09 o 
   1   7  14       35.70       36.17      2.28 o 
   2   7  14      130.43      126.89      6.01 o 
   3   7  14        1.62       -2.45      1.63 o 
   0   8  14        4.75        4.37      1.26 o 
   1   8  14        5.07        5.57      1.27 o 
   2   8  14       83.41       85.87      4.75 o 
   3   8  14      435.54      432.71     15.00 o 
   0   9  14        5.66        4.49      1.33 o 
   1   9  14        0.13        0.07      1.63 o 
   2   9  14       44.94       53.34      3.88 o 
                                                 
